# Supplementary material for: Difference in excess mortality during the COVID-19 pandemic depending on marital status in Japan
Source: PLoS One. 2026 Jul 17;21(7):e0354263. doi: 10.1371/journal.pone.0354263 (PMC13379106; doi:10.1371/journal.pone.0354263)
Supplement: S2 Table — (CSV) [file pone.0354263.s002.csv]

year	month	marital	age	sex	cause	mortality	population
2010	1	Married	15-49 years	Men	All causes	831	11837290
2010	1	Married	15-49 years	Men	Malignant neoplasms	210	11837290
2010	1	Married	15-49 years	Men	Cardiovascular diseases	164	11837290
2010	1	Married	15-49 years	Men	Respiratory diseases	17	11837290
2010	1	Married	15-49 years	Men	Ill-defined causes	10	11837290
2010	1	Married	15-49 years	Women	All causes	621	13528786
2010	1	Married	15-49 years	Women	Malignant neoplasms	302	13528786
2010	1	Married	15-49 years	Women	Cardiovascular diseases	86	13528786
2010	1	Married	15-49 years	Women	Respiratory diseases	11	13528786
2010	1	Married	15-49 years	Women	Ill-defined causes	11	13528786
2010	1	Married	50-54 years	Men	All causes	622	2811756
2010	1	Married	50-54 years	Men	Malignant neoplasms	249	2811756
2010	1	Married	50-54 years	Men	Cardiovascular diseases	157	2811756
2010	1	Married	50-54 years	Men	Respiratory diseases	18	2811756
2010	1	Married	50-54 years	Men	Ill-defined causes	8	2811756
2010	1	Married	50-54 years	Women	All causes	417	2993131
2010	1	Married	50-54 years	Women	Malignant neoplasms	244	2993131
2010	1	Married	50-54 years	Women	Cardiovascular diseases	74	2993131
2010	1	Married	50-54 years	Women	Respiratory diseases	12	2993131
2010	1	Married	50-54 years	Women	Ill-defined causes	4	2993131
2010	1	Married	55-59 years	Men	All causes	1363	3258897
2010	1	Married	55-59 years	Men	Malignant neoplasms	665	3258897
2010	1	Married	55-59 years	Men	Cardiovascular diseases	323	3258897
2010	1	Married	55-59 years	Men	Respiratory diseases	60	3258897
2010	1	Married	55-59 years	Men	Ill-defined causes	11	3258897
2010	1	Married	55-59 years	Women	All causes	723	3419369
2010	1	Married	55-59 years	Women	Malignant neoplasms	444	3419369
2010	1	Married	55-59 years	Women	Cardiovascular diseases	125	3419369
2010	1	Married	55-59 years	Women	Respiratory diseases	19	3419369
2010	1	Married	55-59 years	Women	Ill-defined causes	5	3419369
2010	1	Married	60-64 years	Men	All causes	2497	3902181
2010	1	Married	60-64 years	Men	Malignant neoplasms	1274	3902181
2010	1	Married	60-64 years	Men	Cardiovascular diseases	590	3902181
2010	1	Married	60-64 years	Men	Respiratory diseases	110	3902181
2010	1	Married	60-64 years	Men	Ill-defined causes	30	3902181
2010	1	Married	60-64 years	Women	All causes	1169	3868281
2010	1	Married	60-64 years	Women	Malignant neoplasms	669	3868281
2010	1	Married	60-64 years	Women	Cardiovascular diseases	223	3868281
2010	1	Married	60-64 years	Women	Respiratory diseases	44	3868281
2010	1	Married	60-64 years	Women	Ill-defined causes	6	3868281
2010	1	Married	65-69 years	Men	All causes	3698	3240554
2010	1	Married	65-69 years	Men	Malignant neoplasms	1830	3240554
2010	1	Married	65-69 years	Men	Cardiovascular diseases	847	3240554
2010	1	Married	65-69 years	Men	Respiratory diseases	285	3240554
2010	1	Married	65-69 years	Men	Ill-defined causes	23	3240554
2010	1	Married	65-69 years	Women	All causes	1414	3031887
2010	1	Married	65-69 years	Women	Malignant neoplasms	698	3031887
2010	1	Married	65-69 years	Women	Cardiovascular diseases	314	3031887
2010	1	Married	65-69 years	Women	Respiratory diseases	88	3031887
2010	1	Married	65-69 years	Women	Ill-defined causes	15	3031887
2010	1	Married	70-74 years	Men	All causes	5036	2697240
2010	1	Married	70-74 years	Men	Malignant neoplasms	2238	2697240
2010	1	Married	70-74 years	Men	Cardiovascular diseases	1233	2697240
2010	1	Married	70-74 years	Men	Respiratory diseases	602	2697240
2010	1	Married	70-74 years	Men	Ill-defined causes	61	2697240
2010	1	Married	70-74 years	Women	All causes	1804	2307623
2010	1	Married	70-74 years	Women	Malignant neoplasms	734	2307623
2010	1	Married	70-74 years	Women	Cardiovascular diseases	492	2307623
2010	1	Married	70-74 years	Women	Respiratory diseases	143	2307623
2010	1	Married	70-74 years	Women	Ill-defined causes	16	2307623
2010	1	Married	75-79 years	Men	All causes	7377	2127983
2010	1	Married	75-79 years	Men	Malignant neoplasms	2738	2127983
2010	1	Married	75-79 years	Men	Cardiovascular diseases	2041	2127983
2010	1	Married	75-79 years	Men	Respiratory diseases	1207	2127983
2010	1	Married	75-79 years	Men	Ill-defined causes	93	2127983
2010	1	Married	75-79 years	Women	All causes	2272	1624296
2010	1	Married	75-79 years	Women	Malignant neoplasms	711	1624296
2010	1	Married	75-79 years	Women	Cardiovascular diseases	760	1624296
2010	1	Married	75-79 years	Women	Respiratory diseases	229	1624296
2010	1	Married	75-79 years	Women	Ill-defined causes	41	1624296
2010	1	Married	80-84 years	Men	All causes	8411	1314262
2010	1	Married	80-84 years	Men	Malignant neoplasms	2486	1314262
2010	1	Married	80-84 years	Men	Cardiovascular diseases	2509	1314262
2010	1	Married	80-84 years	Men	Respiratory diseases	1843	1314262
2010	1	Married	80-84 years	Men	Ill-defined causes	179	1314262
2010	1	Married	80-84 years	Women	All causes	2311	842483
2010	1	Married	80-84 years	Women	Malignant neoplasms	546	842483
2010	1	Married	80-84 years	Women	Cardiovascular diseases	857	842483
2010	1	Married	80-84 years	Women	Respiratory diseases	349	842483
2010	1	Married	80-84 years	Women	Ill-defined causes	80	842483
2010	1	Married	85 or older years	Men	All causes	8901	668923
2010	1	Married	85 or older years	Men	Malignant neoplasms	1690	668923
2010	1	Married	85 or older years	Men	Cardiovascular diseases	2841	668923
2010	1	Married	85 or older years	Men	Respiratory diseases	2398	668923
2010	1	Married	85 or older years	Men	Ill-defined causes	469	668923
2010	1	Married	85 or older years	Women	All causes	1829	310820
2010	1	Married	85 or older years	Women	Malignant neoplasms	276	310820
2010	1	Married	85 or older years	Women	Cardiovascular diseases	723	310820
2010	1	Married	85 or older years	Women	Respiratory diseases	323	310820
2010	1	Married	85 or older years	Women	Ill-defined causes	120	310820
2010	1	Never-married	15-49 years	Men	All causes	1469	14400005
2010	1	Never-married	15-49 years	Men	Malignant neoplasms	140	14400005
2010	1	Never-married	15-49 years	Men	Cardiovascular diseases	290	14400005
2010	1	Never-married	15-49 years	Men	Respiratory diseases	64	14400005
2010	1	Never-married	15-49 years	Men	Ill-defined causes	56	14400005
2010	1	Never-married	15-49 years	Women	All causes	538	11549222
2010	1	Never-married	15-49 years	Women	Malignant neoplasms	132	11549222
2010	1	Never-married	15-49 years	Women	Cardiovascular diseases	71	11549222
2010	1	Never-married	15-49 years	Women	Respiratory diseases	37	11549222
2010	1	Never-married	15-49 years	Women	Ill-defined causes	15	11549222
2010	1	Never-married	50-54 years	Men	All causes	436	667268
2010	1	Never-married	50-54 years	Men	Malignant neoplasms	73	667268
2010	1	Never-married	50-54 years	Men	Cardiovascular diseases	134	667268
2010	1	Never-married	50-54 years	Men	Respiratory diseases	35	667268
2010	1	Never-married	50-54 years	Men	Ill-defined causes	20	667268
2010	1	Never-married	50-54 years	Women	All causes	100	328540
2010	1	Never-married	50-54 years	Women	Malignant neoplasms	48	328540
2010	1	Never-married	50-54 years	Women	Cardiovascular diseases	23	328540
2010	1	Never-married	50-54 years	Women	Respiratory diseases	5	328540
2010	1	Never-married	50-54 years	Women	Ill-defined causes	7	328540
2010	1	Never-married	55-59 years	Men	All causes	745	619273
2010	1	Never-married	55-59 years	Men	Malignant neoplasms	181	619273
2010	1	Never-married	55-59 years	Men	Cardiovascular diseases	255	619273
2010	1	Never-married	55-59 years	Men	Respiratory diseases	48	619273
2010	1	Never-married	55-59 years	Men	Ill-defined causes	29	619273
2010	1	Never-married	55-59 years	Women	All causes	148	281533
2010	1	Never-married	55-59 years	Women	Malignant neoplasms	59	281533
2010	1	Never-married	55-59 years	Women	Cardiovascular diseases	28	281533
2010	1	Never-married	55-59 years	Women	Respiratory diseases	11	281533
2010	1	Never-married	55-59 years	Women	Ill-defined causes	2	281533
2010	1	Never-married	60-64 years	Men	All causes	849	500374
2010	1	Never-married	60-64 years	Men	Malignant neoplasms	227	500374
2010	1	Never-married	60-64 years	Men	Cardiovascular diseases	278	500374
2010	1	Never-married	60-64 years	Men	Respiratory diseases	78	500374
2010	1	Never-married	60-64 years	Men	Ill-defined causes	36	500374
2010	1	Never-married	60-64 years	Women	All causes	184	278741
2010	1	Never-married	60-64 years	Women	Malignant neoplasms	69	278741
2010	1	Never-married	60-64 years	Women	Cardiovascular diseases	47	278741
2010	1	Never-married	60-64 years	Women	Respiratory diseases	14	278741
2010	1	Never-married	60-64 years	Women	Ill-defined causes	4	278741
2010	1	Never-married	65-69 years	Men	All causes	639	235184
2010	1	Never-married	65-69 years	Men	Malignant neoplasms	133	235184
2010	1	Never-married	65-69 years	Men	Cardiovascular diseases	223	235184
2010	1	Never-married	65-69 years	Men	Respiratory diseases	85	235184
2010	1	Never-married	65-69 years	Men	Ill-defined causes	21	235184
2010	1	Never-married	65-69 years	Women	All causes	192	190385
2010	1	Never-married	65-69 years	Women	Malignant neoplasms	73	190385
2010	1	Never-married	65-69 years	Women	Cardiovascular diseases	51	190385
2010	1	Never-married	65-69 years	Women	Respiratory diseases	11	190385
2010	1	Never-married	65-69 years	Women	Ill-defined causes	5	190385
2010	1	Never-married	70-74 years	Men	All causes	543	120087
2010	1	Never-married	70-74 years	Men	Malignant neoplasms	118	120087
2010	1	Never-married	70-74 years	Men	Cardiovascular diseases	165	120087
2010	1	Never-married	70-74 years	Men	Respiratory diseases	100	120087
2010	1	Never-married	70-74 years	Men	Ill-defined causes	22	120087
2010	1	Never-married	70-74 years	Women	All causes	272	147580
2010	1	Never-married	70-74 years	Women	Malignant neoplasms	94	147580
2010	1	Never-married	70-74 years	Women	Cardiovascular diseases	76	147580
2010	1	Never-married	70-74 years	Women	Respiratory diseases	34	147580
2010	1	Never-married	70-74 years	Women	Ill-defined causes	12	147580
2010	1	Never-married	75-79 years	Men	All causes	384	60841
2010	1	Never-married	75-79 years	Men	Malignant neoplasms	88	60841
2010	1	Never-married	75-79 years	Men	Cardiovascular diseases	127	60841
2010	1	Never-married	75-79 years	Men	Respiratory diseases	70	60841
2010	1	Never-married	75-79 years	Men	Ill-defined causes	13	60841
2010	1	Never-married	75-79 years	Women	All causes	430	132950
2010	1	Never-married	75-79 years	Women	Malignant neoplasms	129	132950
2010	1	Never-married	75-79 years	Women	Cardiovascular diseases	129	132950
2010	1	Never-married	75-79 years	Women	Respiratory diseases	58	132950
2010	1	Never-married	75-79 years	Women	Ill-defined causes	13	132950
2010	1	Never-married	80-84 years	Men	All causes	267	26462
2010	1	Never-married	80-84 years	Men	Malignant neoplasms	52	26462
2010	1	Never-married	80-84 years	Men	Cardiovascular diseases	87	26462
2010	1	Never-married	80-84 years	Men	Respiratory diseases	69	26462
2010	1	Never-married	80-84 years	Men	Ill-defined causes	10	26462
2010	1	Never-married	80-84 years	Women	All causes	602	104833
2010	1	Never-married	80-84 years	Women	Malignant neoplasms	128	104833
2010	1	Never-married	80-84 years	Women	Cardiovascular diseases	207	104833
2010	1	Never-married	80-84 years	Women	Respiratory diseases	101	104833
2010	1	Never-married	80-84 years	Women	Ill-defined causes	30	104833
2010	1	Never-married	85 or older years	Men	All causes	187	9983
2010	1	Never-married	85 or older years	Men	Malignant neoplasms	24	9983
2010	1	Never-married	85 or older years	Men	Cardiovascular diseases	61	9983
2010	1	Never-married	85 or older years	Men	Respiratory diseases	55	9983
2010	1	Never-married	85 or older years	Men	Ill-defined causes	21	9983
2010	1	Never-married	85 or older years	Women	All causes	1086	76671
2010	1	Never-married	85 or older years	Women	Malignant neoplasms	125	76671
2010	1	Never-married	85 or older years	Women	Cardiovascular diseases	397	76671
2010	1	Never-married	85 or older years	Women	Respiratory diseases	241	76671
2010	1	Never-married	85 or older years	Women	Ill-defined causes	117	76671
2010	1	Widowed	15-49 years	Men	All causes	20	38395
2010	1	Widowed	15-49 years	Men	Malignant neoplasms	4	38395
2010	1	Widowed	15-49 years	Men	Cardiovascular diseases	1	38395
2010	1	Widowed	15-49 years	Men	Respiratory diseases	1	38395
2010	1	Widowed	15-49 years	Men	Ill-defined causes	1	38395
2010	1	Widowed	15-49 years	Women	All causes	16	126526
2010	1	Widowed	15-49 years	Women	Malignant neoplasms	3	126526
2010	1	Widowed	15-49 years	Women	Cardiovascular diseases	3	126526
2010	1	Widowed	15-49 years	Women	Respiratory diseases	1	126526
2010	1	Widowed	15-49 years	Women	Ill-defined causes	0	126526
2010	1	Widowed	50-54 years	Men	All causes	16	32723
2010	1	Widowed	50-54 years	Men	Malignant neoplasms	5	32723
2010	1	Widowed	50-54 years	Men	Cardiovascular diseases	3	32723
2010	1	Widowed	50-54 years	Men	Respiratory diseases	0	32723
2010	1	Widowed	50-54 years	Men	Ill-defined causes	0	32723
2010	1	Widowed	50-54 years	Women	All causes	28	117368
2010	1	Widowed	50-54 years	Women	Malignant neoplasms	11	117368
2010	1	Widowed	50-54 years	Women	Cardiovascular diseases	10	117368
2010	1	Widowed	50-54 years	Women	Respiratory diseases	1	117368
2010	1	Widowed	50-54 years	Women	Ill-defined causes	2	117368
2010	1	Widowed	55-59 years	Men	All causes	69	69975
2010	1	Widowed	55-59 years	Men	Malignant neoplasms	22	69975
2010	1	Widowed	55-59 years	Men	Cardiovascular diseases	20	69975
2010	1	Widowed	55-59 years	Men	Respiratory diseases	0	69975
2010	1	Widowed	55-59 years	Men	Ill-defined causes	6	69975
2010	1	Widowed	55-59 years	Women	All causes	94	242217
2010	1	Widowed	55-59 years	Women	Malignant neoplasms	44	242217
2010	1	Widowed	55-59 years	Women	Cardiovascular diseases	18	242217
2010	1	Widowed	55-59 years	Women	Respiratory diseases	1	242217
2010	1	Widowed	55-59 years	Women	Ill-defined causes	3	242217
2010	1	Widowed	60-64 years	Men	All causes	168	135940
2010	1	Widowed	60-64 years	Men	Malignant neoplasms	54	135940
2010	1	Widowed	60-64 years	Men	Cardiovascular diseases	59	135940
2010	1	Widowed	60-64 years	Men	Respiratory diseases	8	135940
2010	1	Widowed	60-64 years	Men	Ill-defined causes	3	135940
2010	1	Widowed	60-64 years	Women	All causes	211	483457
2010	1	Widowed	60-64 years	Women	Malignant neoplasms	94	483457
2010	1	Widowed	60-64 years	Women	Cardiovascular diseases	51	483457
2010	1	Widowed	60-64 years	Women	Respiratory diseases	14	483457
2010	1	Widowed	60-64 years	Women	Ill-defined causes	0	483457
2010	1	Widowed	65-69 years	Men	All causes	352	180384
2010	1	Widowed	65-69 years	Men	Malignant neoplasms	112	180384
2010	1	Widowed	65-69 years	Men	Cardiovascular diseases	113	180384
2010	1	Widowed	65-69 years	Men	Respiratory diseases	23	180384
2010	1	Widowed	65-69 years	Men	Ill-defined causes	11	180384
2010	1	Widowed	65-69 years	Women	All causes	498	716673
2010	1	Widowed	65-69 years	Women	Malignant neoplasms	224	716673
2010	1	Widowed	65-69 years	Women	Cardiovascular diseases	123	716673
2010	1	Widowed	65-69 years	Women	Respiratory diseases	18	716673
2010	1	Widowed	65-69 years	Women	Ill-defined causes	4	716673
2010	1	Widowed	70-74 years	Men	All causes	669	229984
2010	1	Widowed	70-74 years	Men	Malignant neoplasms	228	229984
2010	1	Widowed	70-74 years	Men	Cardiovascular diseases	206	229984
2010	1	Widowed	70-74 years	Men	Respiratory diseases	87	229984
2010	1	Widowed	70-74 years	Men	Ill-defined causes	13	229984
2010	1	Widowed	70-74 years	Women	All causes	1086	1025903
2010	1	Widowed	70-74 years	Women	Malignant neoplasms	378	1025903
2010	1	Widowed	70-74 years	Women	Cardiovascular diseases	376	1025903
2010	1	Widowed	70-74 years	Women	Respiratory diseases	86	1025903
2010	1	Widowed	70-74 years	Women	Ill-defined causes	17	1025903
2010	1	Widowed	75-79 years	Men	All causes	1348	286851
2010	1	Widowed	75-79 years	Men	Malignant neoplasms	386	286851
2010	1	Widowed	75-79 years	Men	Cardiovascular diseases	430	286851
2010	1	Widowed	75-79 years	Men	Respiratory diseases	231	286851
2010	1	Widowed	75-79 years	Men	Ill-defined causes	21	286851
2010	1	Widowed	75-79 years	Women	All causes	2652	1396994
2010	1	Widowed	75-79 years	Women	Malignant neoplasms	800	1396994
2010	1	Widowed	75-79 years	Women	Cardiovascular diseases	873	1396994
2010	1	Widowed	75-79 years	Women	Respiratory diseases	300	1396994
2010	1	Widowed	75-79 years	Women	Ill-defined causes	59	1396994
2010	1	Widowed	80-84 years	Men	All causes	2463	298543
2010	1	Widowed	80-84 years	Men	Malignant neoplasms	646	298543
2010	1	Widowed	80-84 years	Men	Cardiovascular diseases	770	298543
2010	1	Widowed	80-84 years	Men	Respiratory diseases	535	298543
2010	1	Widowed	80-84 years	Men	Ill-defined causes	49	298543
2010	1	Widowed	80-84 years	Women	All causes	5433	1532194
2010	1	Widowed	80-84 years	Women	Malignant neoplasms	1253	1532194
2010	1	Widowed	80-84 years	Women	Cardiovascular diseases	2019	1532194
2010	1	Widowed	80-84 years	Women	Respiratory diseases	774	1532194
2010	1	Widowed	80-84 years	Women	Ill-defined causes	184	1532194
2010	1	Widowed	85 or older years	Men	All causes	5967	335036
2010	1	Widowed	85 or older years	Men	Malignant neoplasms	946	335036
2010	1	Widowed	85 or older years	Men	Cardiovascular diseases	1999	335036
2010	1	Widowed	85 or older years	Men	Respiratory diseases	1610	335036
2010	1	Widowed	85 or older years	Men	Ill-defined causes	447	335036
2010	1	Widowed	85 or older years	Women	All causes	23605	2159369
2010	1	Widowed	85 or older years	Women	Malignant neoplasms	2904	2159369
2010	1	Widowed	85 or older years	Women	Cardiovascular diseases	9077	2159369
2010	1	Widowed	85 or older years	Women	Respiratory diseases	4340	2159369
2010	1	Widowed	85 or older years	Women	Ill-defined causes	2919	2159369
2010	1	Divorced	15-49 years	Men	All causes	388	737535
2010	1	Divorced	15-49 years	Men	Malignant neoplasms	55	737535
2010	1	Divorced	15-49 years	Men	Cardiovascular diseases	101	737535
2010	1	Divorced	15-49 years	Men	Respiratory diseases	8	737535
2010	1	Divorced	15-49 years	Men	Ill-defined causes	12	737535
2010	1	Divorced	15-49 years	Women	All causes	223	1360533
2010	1	Divorced	15-49 years	Women	Malignant neoplasms	53	1360533
2010	1	Divorced	15-49 years	Women	Cardiovascular diseases	47	1360533
2010	1	Divorced	15-49 years	Women	Respiratory diseases	11	1360533
2010	1	Divorced	15-49 years	Women	Ill-defined causes	11	1360533
2010	1	Divorced	50-54 years	Men	All causes	265	234749
2010	1	Divorced	50-54 years	Men	Malignant neoplasms	55	234749
2010	1	Divorced	50-54 years	Men	Cardiovascular diseases	73	234749
2010	1	Divorced	50-54 years	Men	Respiratory diseases	6	234749
2010	1	Divorced	50-54 years	Men	Ill-defined causes	11	234749
2010	1	Divorced	50-54 years	Women	All causes	89	348024
2010	1	Divorced	50-54 years	Women	Malignant neoplasms	34	348024
2010	1	Divorced	50-54 years	Women	Cardiovascular diseases	20	348024
2010	1	Divorced	50-54 years	Women	Respiratory diseases	4	348024
2010	1	Divorced	50-54 years	Women	Ill-defined causes	5	348024
2010	1	Divorced	55-59 years	Men	All causes	468	269163
2010	1	Divorced	55-59 years	Men	Malignant neoplasms	113	269163
2010	1	Divorced	55-59 years	Men	Cardiovascular diseases	140	269163
2010	1	Divorced	55-59 years	Men	Respiratory diseases	25	269163
2010	1	Divorced	55-59 years	Men	Ill-defined causes	18	269163
2010	1	Divorced	55-59 years	Women	All causes	170	381432
2010	1	Divorced	55-59 years	Women	Malignant neoplasms	96	381432
2010	1	Divorced	55-59 years	Women	Cardiovascular diseases	28	381432
2010	1	Divorced	55-59 years	Women	Respiratory diseases	8	381432
2010	1	Divorced	55-59 years	Women	Ill-defined causes	4	381432
2010	1	Divorced	60-64 years	Men	All causes	690	306732
2010	1	Divorced	60-64 years	Men	Malignant neoplasms	198	306732
2010	1	Divorced	60-64 years	Men	Cardiovascular diseases	235	306732
2010	1	Divorced	60-64 years	Men	Respiratory diseases	41	306732
2010	1	Divorced	60-64 years	Men	Ill-defined causes	25	306732
2010	1	Divorced	60-64 years	Women	All causes	249	422608
2010	1	Divorced	60-64 years	Women	Malignant neoplasms	121	422608
2010	1	Divorced	60-64 years	Women	Cardiovascular diseases	56	422608
2010	1	Divorced	60-64 years	Women	Respiratory diseases	11	422608
2010	1	Divorced	60-64 years	Women	Ill-defined causes	5	422608
2010	1	Divorced	65-69 years	Men	All causes	764	207284
2010	1	Divorced	65-69 years	Men	Malignant neoplasms	230	207284
2010	1	Divorced	65-69 years	Men	Cardiovascular diseases	256	207284
2010	1	Divorced	65-69 years	Men	Respiratory diseases	65	207284
2010	1	Divorced	65-69 years	Men	Ill-defined causes	23	207284
2010	1	Divorced	65-69 years	Women	All causes	287	286393
2010	1	Divorced	65-69 years	Women	Malignant neoplasms	106	286393
2010	1	Divorced	65-69 years	Women	Cardiovascular diseases	76	286393
2010	1	Divorced	65-69 years	Women	Respiratory diseases	21	286393
2010	1	Divorced	65-69 years	Women	Ill-defined causes	6	286393
2010	1	Divorced	70-74 years	Men	All causes	665	132496
2010	1	Divorced	70-74 years	Men	Malignant neoplasms	184	132496
2010	1	Divorced	70-74 years	Men	Cardiovascular diseases	220	132496
2010	1	Divorced	70-74 years	Men	Respiratory diseases	81	132496
2010	1	Divorced	70-74 years	Men	Ill-defined causes	21	132496
2010	1	Divorced	70-74 years	Women	All causes	334	191394
2010	1	Divorced	70-74 years	Women	Malignant neoplasms	117	191394
2010	1	Divorced	70-74 years	Women	Cardiovascular diseases	94	191394
2010	1	Divorced	70-74 years	Women	Respiratory diseases	31	191394
2010	1	Divorced	70-74 years	Women	Ill-defined causes	6	191394
2010	1	Divorced	75-79 years	Men	All causes	541	71521
2010	1	Divorced	75-79 years	Men	Malignant neoplasms	118	71521
2010	1	Divorced	75-79 years	Men	Cardiovascular diseases	206	71521
2010	1	Divorced	75-79 years	Men	Respiratory diseases	104	71521
2010	1	Divorced	75-79 years	Men	Ill-defined causes	14	71521
2010	1	Divorced	75-79 years	Women	All causes	410	131938
2010	1	Divorced	75-79 years	Women	Malignant neoplasms	136	131938
2010	1	Divorced	75-79 years	Women	Cardiovascular diseases	119	131938
2010	1	Divorced	75-79 years	Women	Respiratory diseases	54	131938
2010	1	Divorced	75-79 years	Women	Ill-defined causes	12	131938
2010	1	Divorced	80-84 years	Men	All causes	345	28643
2010	1	Divorced	80-84 years	Men	Malignant neoplasms	85	28643
2010	1	Divorced	80-84 years	Men	Cardiovascular diseases	106	28643
2010	1	Divorced	80-84 years	Men	Respiratory diseases	74	28643
2010	1	Divorced	80-84 years	Men	Ill-defined causes	17	28643
2010	1	Divorced	80-84 years	Women	All causes	421	90169
2010	1	Divorced	80-84 years	Women	Malignant neoplasms	101	90169
2010	1	Divorced	80-84 years	Women	Cardiovascular diseases	151	90169
2010	1	Divorced	80-84 years	Women	Respiratory diseases	67	90169
2010	1	Divorced	80-84 years	Women	Ill-defined causes	25	90169
2010	1	Divorced	85 or older years	Men	All causes	245	11251
2010	1	Divorced	85 or older years	Men	Malignant neoplasms	34	11251
2010	1	Divorced	85 or older years	Men	Cardiovascular diseases	79	11251
2010	1	Divorced	85 or older years	Men	Respiratory diseases	65	11251
2010	1	Divorced	85 or older years	Men	Ill-defined causes	18	11251
2010	1	Divorced	85 or older years	Women	All causes	926	70718
2010	1	Divorced	85 or older years	Women	Malignant neoplasms	137	70718
2010	1	Divorced	85 or older years	Women	Cardiovascular diseases	327	70718
2010	1	Divorced	85 or older years	Women	Respiratory diseases	173	70718
2010	1	Divorced	85 or older years	Women	Ill-defined causes	99	70718
2010	2	Married	15-49 years	Men	All causes	746	11837290
2010	2	Married	15-49 years	Men	Malignant neoplasms	185	11837290
2010	2	Married	15-49 years	Men	Cardiovascular diseases	159	11837290
2010	2	Married	15-49 years	Men	Respiratory diseases	8	11837290
2010	2	Married	15-49 years	Men	Ill-defined causes	10	11837290
2010	2	Married	15-49 years	Women	All causes	531	13528786
2010	2	Married	15-49 years	Women	Malignant neoplasms	282	13528786
2010	2	Married	15-49 years	Women	Cardiovascular diseases	72	13528786
2010	2	Married	15-49 years	Women	Respiratory diseases	4	13528786
2010	2	Married	15-49 years	Women	Ill-defined causes	9	13528786
2010	2	Married	50-54 years	Men	All causes	575	2811756
2010	2	Married	50-54 years	Men	Malignant neoplasms	239	2811756
2010	2	Married	50-54 years	Men	Cardiovascular diseases	123	2811756
2010	2	Married	50-54 years	Men	Respiratory diseases	17	2811756
2010	2	Married	50-54 years	Men	Ill-defined causes	6	2811756
2010	2	Married	50-54 years	Women	All causes	417	2993131
2010	2	Married	50-54 years	Women	Malignant neoplasms	247	2993131
2010	2	Married	50-54 years	Women	Cardiovascular diseases	62	2993131
2010	2	Married	50-54 years	Women	Respiratory diseases	11	2993131
2010	2	Married	50-54 years	Women	Ill-defined causes	4	2993131
2010	2	Married	55-59 years	Men	All causes	1140	3258897
2010	2	Married	55-59 years	Men	Malignant neoplasms	550	3258897
2010	2	Married	55-59 years	Men	Cardiovascular diseases	239	3258897
2010	2	Married	55-59 years	Men	Respiratory diseases	36	3258897
2010	2	Married	55-59 years	Men	Ill-defined causes	13	3258897
2010	2	Married	55-59 years	Women	All causes	708	3419369
2010	2	Married	55-59 years	Women	Malignant neoplasms	445	3419369
2010	2	Married	55-59 years	Women	Cardiovascular diseases	115	3419369
2010	2	Married	55-59 years	Women	Respiratory diseases	18	3419369
2010	2	Married	55-59 years	Women	Ill-defined causes	2	3419369
2010	2	Married	60-64 years	Men	All causes	2171	3902181
2010	2	Married	60-64 years	Men	Malignant neoplasms	1145	3902181
2010	2	Married	60-64 years	Men	Cardiovascular diseases	467	3902181
2010	2	Married	60-64 years	Men	Respiratory diseases	95	3902181
2010	2	Married	60-64 years	Men	Ill-defined causes	20	3902181
2010	2	Married	60-64 years	Women	All causes	942	3868281
2010	2	Married	60-64 years	Women	Malignant neoplasms	545	3868281
2010	2	Married	60-64 years	Women	Cardiovascular diseases	173	3868281
2010	2	Married	60-64 years	Women	Respiratory diseases	36	3868281
2010	2	Married	60-64 years	Women	Ill-defined causes	2	3868281
2010	2	Married	65-69 years	Men	All causes	3178	3240554
2010	2	Married	65-69 years	Men	Malignant neoplasms	1679	3240554
2010	2	Married	65-69 years	Men	Cardiovascular diseases	660	3240554
2010	2	Married	65-69 years	Men	Respiratory diseases	215	3240554
2010	2	Married	65-69 years	Men	Ill-defined causes	23	3240554
2010	2	Married	65-69 years	Women	All causes	1234	3031887
2010	2	Married	65-69 years	Women	Malignant neoplasms	617	3031887
2010	2	Married	65-69 years	Women	Cardiovascular diseases	293	3031887
2010	2	Married	65-69 years	Women	Respiratory diseases	60	3031887
2010	2	Married	65-69 years	Women	Ill-defined causes	10	3031887
2010	2	Married	70-74 years	Men	All causes	4515	2697240
2010	2	Married	70-74 years	Men	Malignant neoplasms	2061	2697240
2010	2	Married	70-74 years	Men	Cardiovascular diseases	1052	2697240
2010	2	Married	70-74 years	Men	Respiratory diseases	535	2697240
2010	2	Married	70-74 years	Men	Ill-defined causes	27	2697240
2010	2	Married	70-74 years	Women	All causes	1585	2307623
2010	2	Married	70-74 years	Women	Malignant neoplasms	701	2307623
2010	2	Married	70-74 years	Women	Cardiovascular diseases	376	2307623
2010	2	Married	70-74 years	Women	Respiratory diseases	121	2307623
2010	2	Married	70-74 years	Women	Ill-defined causes	27	2307623
2010	2	Married	75-79 years	Men	All causes	6465	2127983
2010	2	Married	75-79 years	Men	Malignant neoplasms	2488	2127983
2010	2	Married	75-79 years	Men	Cardiovascular diseases	1667	2127983
2010	2	Married	75-79 years	Men	Respiratory diseases	1068	2127983
2010	2	Married	75-79 years	Men	Ill-defined causes	67	2127983
2010	2	Married	75-79 years	Women	All causes	1992	1624296
2010	2	Married	75-79 years	Women	Malignant neoplasms	636	1624296
2010	2	Married	75-79 years	Women	Cardiovascular diseases	652	1624296
2010	2	Married	75-79 years	Women	Respiratory diseases	208	1624296
2010	2	Married	75-79 years	Women	Ill-defined causes	30	1624296
2010	2	Married	80-84 years	Men	All causes	7091	1314262
2010	2	Married	80-84 years	Men	Malignant neoplasms	2224	1314262
2010	2	Married	80-84 years	Men	Cardiovascular diseases	1993	1314262
2010	2	Married	80-84 years	Men	Respiratory diseases	1487	1314262
2010	2	Married	80-84 years	Men	Ill-defined causes	152	1314262
2010	2	Married	80-84 years	Women	All causes	1983	842483
2010	2	Married	80-84 years	Women	Malignant neoplasms	501	842483
2010	2	Married	80-84 years	Women	Cardiovascular diseases	689	842483
2010	2	Married	80-84 years	Women	Respiratory diseases	297	842483
2010	2	Married	80-84 years	Women	Ill-defined causes	57	842483
2010	2	Married	85 or older years	Men	All causes	7698	668923
2010	2	Married	85 or older years	Men	Malignant neoplasms	1562	668923
2010	2	Married	85 or older years	Men	Cardiovascular diseases	2405	668923
2010	2	Married	85 or older years	Men	Respiratory diseases	2059	668923
2010	2	Married	85 or older years	Men	Ill-defined causes	410	668923
2010	2	Married	85 or older years	Women	All causes	1629	310820
2010	2	Married	85 or older years	Women	Malignant neoplasms	293	310820
2010	2	Married	85 or older years	Women	Cardiovascular diseases	628	310820
2010	2	Married	85 or older years	Women	Respiratory diseases	275	310820
2010	2	Married	85 or older years	Women	Ill-defined causes	104	310820
2010	2	Never-married	15-49 years	Men	All causes	1282	14400005
2010	2	Never-married	15-49 years	Men	Malignant neoplasms	141	14400005
2010	2	Never-married	15-49 years	Men	Cardiovascular diseases	262	14400005
2010	2	Never-married	15-49 years	Men	Respiratory diseases	61	14400005
2010	2	Never-married	15-49 years	Men	Ill-defined causes	37	14400005
2010	2	Never-married	15-49 years	Women	All causes	469	11549222
2010	2	Never-married	15-49 years	Women	Malignant neoplasms	112	11549222
2010	2	Never-married	15-49 years	Women	Cardiovascular diseases	63	11549222
2010	2	Never-married	15-49 years	Women	Respiratory diseases	25	11549222
2010	2	Never-married	15-49 years	Women	Ill-defined causes	25	11549222
2010	2	Never-married	50-54 years	Men	All causes	364	667268
2010	2	Never-married	50-54 years	Men	Malignant neoplasms	67	667268
2010	2	Never-married	50-54 years	Men	Cardiovascular diseases	117	667268
2010	2	Never-married	50-54 years	Men	Respiratory diseases	18	667268
2010	2	Never-married	50-54 years	Men	Ill-defined causes	20	667268
2010	2	Never-married	50-54 years	Women	All causes	79	328540
2010	2	Never-married	50-54 years	Women	Malignant neoplasms	24	328540
2010	2	Never-married	50-54 years	Women	Cardiovascular diseases	23	328540
2010	2	Never-married	50-54 years	Women	Respiratory diseases	8	328540
2010	2	Never-married	50-54 years	Women	Ill-defined causes	1	328540
2010	2	Never-married	55-59 years	Men	All causes	645	619273
2010	2	Never-married	55-59 years	Men	Malignant neoplasms	161	619273
2010	2	Never-married	55-59 years	Men	Cardiovascular diseases	192	619273
2010	2	Never-married	55-59 years	Men	Respiratory diseases	53	619273
2010	2	Never-married	55-59 years	Men	Ill-defined causes	30	619273
2010	2	Never-married	55-59 years	Women	All causes	115	281533
2010	2	Never-married	55-59 years	Women	Malignant neoplasms	54	281533
2010	2	Never-married	55-59 years	Women	Cardiovascular diseases	19	281533
2010	2	Never-married	55-59 years	Women	Respiratory diseases	5	281533
2010	2	Never-married	55-59 years	Women	Ill-defined causes	3	281533
2010	2	Never-married	60-64 years	Men	All causes	762	500374
2010	2	Never-married	60-64 years	Men	Malignant neoplasms	203	500374
2010	2	Never-married	60-64 years	Men	Cardiovascular diseases	235	500374
2010	2	Never-married	60-64 years	Men	Respiratory diseases	61	500374
2010	2	Never-married	60-64 years	Men	Ill-defined causes	43	500374
2010	2	Never-married	60-64 years	Women	All causes	155	278741
2010	2	Never-married	60-64 years	Women	Malignant neoplasms	61	278741
2010	2	Never-married	60-64 years	Women	Cardiovascular diseases	38	278741
2010	2	Never-married	60-64 years	Women	Respiratory diseases	14	278741
2010	2	Never-married	60-64 years	Women	Ill-defined causes	6	278741
2010	2	Never-married	65-69 years	Men	All causes	590	235184
2010	2	Never-married	65-69 years	Men	Malignant neoplasms	155	235184
2010	2	Never-married	65-69 years	Men	Cardiovascular diseases	190	235184
2010	2	Never-married	65-69 years	Men	Respiratory diseases	72	235184
2010	2	Never-married	65-69 years	Men	Ill-defined causes	26	235184
2010	2	Never-married	65-69 years	Women	All causes	151	190385
2010	2	Never-married	65-69 years	Women	Malignant neoplasms	57	190385
2010	2	Never-married	65-69 years	Women	Cardiovascular diseases	38	190385
2010	2	Never-married	65-69 years	Women	Respiratory diseases	11	190385
2010	2	Never-married	65-69 years	Women	Ill-defined causes	8	190385
2010	2	Never-married	70-74 years	Men	All causes	450	120087
2010	2	Never-married	70-74 years	Men	Malignant neoplasms	119	120087
2010	2	Never-married	70-74 years	Men	Cardiovascular diseases	137	120087
2010	2	Never-married	70-74 years	Men	Respiratory diseases	81	120087
2010	2	Never-married	70-74 years	Men	Ill-defined causes	22	120087
2010	2	Never-married	70-74 years	Women	All causes	199	147580
2010	2	Never-married	70-74 years	Women	Malignant neoplasms	67	147580
2010	2	Never-married	70-74 years	Women	Cardiovascular diseases	57	147580
2010	2	Never-married	70-74 years	Women	Respiratory diseases	30	147580
2010	2	Never-married	70-74 years	Women	Ill-defined causes	8	147580
2010	2	Never-married	75-79 years	Men	All causes	356	60841
2010	2	Never-married	75-79 years	Men	Malignant neoplasms	74	60841
2010	2	Never-married	75-79 years	Men	Cardiovascular diseases	131	60841
2010	2	Never-married	75-79 years	Men	Respiratory diseases	69	60841
2010	2	Never-married	75-79 years	Men	Ill-defined causes	11	60841
2010	2	Never-married	75-79 years	Women	All causes	353	132950
2010	2	Never-married	75-79 years	Women	Malignant neoplasms	95	132950
2010	2	Never-married	75-79 years	Women	Cardiovascular diseases	123	132950
2010	2	Never-married	75-79 years	Women	Respiratory diseases	51	132950
2010	2	Never-married	75-79 years	Women	Ill-defined causes	10	132950
2010	2	Never-married	80-84 years	Men	All causes	214	26462
2010	2	Never-married	80-84 years	Men	Malignant neoplasms	34	26462
2010	2	Never-married	80-84 years	Men	Cardiovascular diseases	75	26462
2010	2	Never-married	80-84 years	Men	Respiratory diseases	56	26462
2010	2	Never-married	80-84 years	Men	Ill-defined causes	8	26462
2010	2	Never-married	80-84 years	Women	All causes	468	104833
2010	2	Never-married	80-84 years	Women	Malignant neoplasms	108	104833
2010	2	Never-married	80-84 years	Women	Cardiovascular diseases	155	104833
2010	2	Never-married	80-84 years	Women	Respiratory diseases	68	104833
2010	2	Never-married	80-84 years	Women	Ill-defined causes	28	104833
2010	2	Never-married	85 or older years	Men	All causes	169	9983
2010	2	Never-married	85 or older years	Men	Malignant neoplasms	27	9983
2010	2	Never-married	85 or older years	Men	Cardiovascular diseases	58	9983
2010	2	Never-married	85 or older years	Men	Respiratory diseases	48	9983
2010	2	Never-married	85 or older years	Men	Ill-defined causes	11	9983
2010	2	Never-married	85 or older years	Women	All causes	963	76671
2010	2	Never-married	85 or older years	Women	Malignant neoplasms	122	76671
2010	2	Never-married	85 or older years	Women	Cardiovascular diseases	384	76671
2010	2	Never-married	85 or older years	Women	Respiratory diseases	181	76671
2010	2	Never-married	85 or older years	Women	Ill-defined causes	101	76671
2010	2	Widowed	15-49 years	Men	All causes	9	38395
2010	2	Widowed	15-49 years	Men	Malignant neoplasms	1	38395
2010	2	Widowed	15-49 years	Men	Cardiovascular diseases	1	38395
2010	2	Widowed	15-49 years	Men	Respiratory diseases	0	38395
2010	2	Widowed	15-49 years	Men	Ill-defined causes	1	38395
2010	2	Widowed	15-49 years	Women	All causes	17	126526
2010	2	Widowed	15-49 years	Women	Malignant neoplasms	6	126526
2010	2	Widowed	15-49 years	Women	Cardiovascular diseases	5	126526
2010	2	Widowed	15-49 years	Women	Respiratory diseases	0	126526
2010	2	Widowed	15-49 years	Women	Ill-defined causes	0	126526
2010	2	Widowed	50-54 years	Men	All causes	16	32723
2010	2	Widowed	50-54 years	Men	Malignant neoplasms	2	32723
2010	2	Widowed	50-54 years	Men	Cardiovascular diseases	5	32723
2010	2	Widowed	50-54 years	Men	Respiratory diseases	1	32723
2010	2	Widowed	50-54 years	Men	Ill-defined causes	0	32723
2010	2	Widowed	50-54 years	Women	All causes	29	117368
2010	2	Widowed	50-54 years	Women	Malignant neoplasms	15	117368
2010	2	Widowed	50-54 years	Women	Cardiovascular diseases	5	117368
2010	2	Widowed	50-54 years	Women	Respiratory diseases	0	117368
2010	2	Widowed	50-54 years	Women	Ill-defined causes	0	117368
2010	2	Widowed	55-59 years	Men	All causes	53	69975
2010	2	Widowed	55-59 years	Men	Malignant neoplasms	12	69975
2010	2	Widowed	55-59 years	Men	Cardiovascular diseases	21	69975
2010	2	Widowed	55-59 years	Men	Respiratory diseases	1	69975
2010	2	Widowed	55-59 years	Men	Ill-defined causes	1	69975
2010	2	Widowed	55-59 years	Women	All causes	66	242217
2010	2	Widowed	55-59 years	Women	Malignant neoplasms	32	242217
2010	2	Widowed	55-59 years	Women	Cardiovascular diseases	6	242217
2010	2	Widowed	55-59 years	Women	Respiratory diseases	5	242217
2010	2	Widowed	55-59 years	Women	Ill-defined causes	0	242217
2010	2	Widowed	60-64 years	Men	All causes	134	135940
2010	2	Widowed	60-64 years	Men	Malignant neoplasms	53	135940
2010	2	Widowed	60-64 years	Men	Cardiovascular diseases	36	135940
2010	2	Widowed	60-64 years	Men	Respiratory diseases	7	135940
2010	2	Widowed	60-64 years	Men	Ill-defined causes	4	135940
2010	2	Widowed	60-64 years	Women	All causes	149	483457
2010	2	Widowed	60-64 years	Women	Malignant neoplasms	76	483457
2010	2	Widowed	60-64 years	Women	Cardiovascular diseases	24	483457
2010	2	Widowed	60-64 years	Women	Respiratory diseases	3	483457
2010	2	Widowed	60-64 years	Women	Ill-defined causes	2	483457
2010	2	Widowed	65-69 years	Men	All causes	285	180384
2010	2	Widowed	65-69 years	Men	Malignant neoplasms	91	180384
2010	2	Widowed	65-69 years	Men	Cardiovascular diseases	80	180384
2010	2	Widowed	65-69 years	Men	Respiratory diseases	26	180384
2010	2	Widowed	65-69 years	Men	Ill-defined causes	6	180384
2010	2	Widowed	65-69 years	Women	All causes	437	716673
2010	2	Widowed	65-69 years	Women	Malignant neoplasms	190	716673
2010	2	Widowed	65-69 years	Women	Cardiovascular diseases	122	716673
2010	2	Widowed	65-69 years	Women	Respiratory diseases	30	716673
2010	2	Widowed	65-69 years	Women	Ill-defined causes	5	716673
2010	2	Widowed	70-74 years	Men	All causes	567	229984
2010	2	Widowed	70-74 years	Men	Malignant neoplasms	198	229984
2010	2	Widowed	70-74 years	Men	Cardiovascular diseases	175	229984
2010	2	Widowed	70-74 years	Men	Respiratory diseases	58	229984
2010	2	Widowed	70-74 years	Men	Ill-defined causes	13	229984
2010	2	Widowed	70-74 years	Women	All causes	983	1025903
2010	2	Widowed	70-74 years	Women	Malignant neoplasms	375	1025903
2010	2	Widowed	70-74 years	Women	Cardiovascular diseases	279	1025903
2010	2	Widowed	70-74 years	Women	Respiratory diseases	66	1025903
2010	2	Widowed	70-74 years	Women	Ill-defined causes	10	1025903
2010	2	Widowed	75-79 years	Men	All causes	1231	286851
2010	2	Widowed	75-79 years	Men	Malignant neoplasms	359	286851
2010	2	Widowed	75-79 years	Men	Cardiovascular diseases	371	286851
2010	2	Widowed	75-79 years	Men	Respiratory diseases	222	286851
2010	2	Widowed	75-79 years	Men	Ill-defined causes	19	286851
2010	2	Widowed	75-79 years	Women	All causes	2251	1396994
2010	2	Widowed	75-79 years	Women	Malignant neoplasms	705	1396994
2010	2	Widowed	75-79 years	Women	Cardiovascular diseases	734	1396994
2010	2	Widowed	75-79 years	Women	Respiratory diseases	256	1396994
2010	2	Widowed	75-79 years	Women	Ill-defined causes	47	1396994
2010	2	Widowed	80-84 years	Men	All causes	2136	298543
2010	2	Widowed	80-84 years	Men	Malignant neoplasms	556	298543
2010	2	Widowed	80-84 years	Men	Cardiovascular diseases	666	298543
2010	2	Widowed	80-84 years	Men	Respiratory diseases	468	298543
2010	2	Widowed	80-84 years	Men	Ill-defined causes	51	298543
2010	2	Widowed	80-84 years	Women	All causes	4497	1532194
2010	2	Widowed	80-84 years	Women	Malignant neoplasms	1052	1532194
2010	2	Widowed	80-84 years	Women	Cardiovascular diseases	1663	1532194
2010	2	Widowed	80-84 years	Women	Respiratory diseases	649	1532194
2010	2	Widowed	80-84 years	Women	Ill-defined causes	142	1532194
2010	2	Widowed	85 or older years	Men	All causes	5126	335036
2010	2	Widowed	85 or older years	Men	Malignant neoplasms	803	335036
2010	2	Widowed	85 or older years	Men	Cardiovascular diseases	1656	335036
2010	2	Widowed	85 or older years	Men	Respiratory diseases	1451	335036
2010	2	Widowed	85 or older years	Men	Ill-defined causes	380	335036
2010	2	Widowed	85 or older years	Women	All causes	20626	2159369
2010	2	Widowed	85 or older years	Women	Malignant neoplasms	2571	2159369
2010	2	Widowed	85 or older years	Women	Cardiovascular diseases	7879	2159369
2010	2	Widowed	85 or older years	Women	Respiratory diseases	3821	2159369
2010	2	Widowed	85 or older years	Women	Ill-defined causes	2543	2159369
2010	2	Divorced	15-49 years	Men	All causes	341	737535
2010	2	Divorced	15-49 years	Men	Malignant neoplasms	47	737535
2010	2	Divorced	15-49 years	Men	Cardiovascular diseases	71	737535
2010	2	Divorced	15-49 years	Men	Respiratory diseases	5	737535
2010	2	Divorced	15-49 years	Men	Ill-defined causes	10	737535
2010	2	Divorced	15-49 years	Women	All causes	174	1360533
2010	2	Divorced	15-49 years	Women	Malignant neoplasms	60	1360533
2010	2	Divorced	15-49 years	Women	Cardiovascular diseases	29	1360533
2010	2	Divorced	15-49 years	Women	Respiratory diseases	5	1360533
2010	2	Divorced	15-49 years	Women	Ill-defined causes	4	1360533
2010	2	Divorced	50-54 years	Men	All causes	232	234749
2010	2	Divorced	50-54 years	Men	Malignant neoplasms	33	234749
2010	2	Divorced	50-54 years	Men	Cardiovascular diseases	66	234749
2010	2	Divorced	50-54 years	Men	Respiratory diseases	10	234749
2010	2	Divorced	50-54 years	Men	Ill-defined causes	13	234749
2010	2	Divorced	50-54 years	Women	All causes	68	348024
2010	2	Divorced	50-54 years	Women	Malignant neoplasms	35	348024
2010	2	Divorced	50-54 years	Women	Cardiovascular diseases	17	348024
2010	2	Divorced	50-54 years	Women	Respiratory diseases	1	348024
2010	2	Divorced	50-54 years	Women	Ill-defined causes	0	348024
2010	2	Divorced	55-59 years	Men	All causes	375	269163
2010	2	Divorced	55-59 years	Men	Malignant neoplasms	87	269163
2010	2	Divorced	55-59 years	Men	Cardiovascular diseases	119	269163
2010	2	Divorced	55-59 years	Men	Respiratory diseases	20	269163
2010	2	Divorced	55-59 years	Men	Ill-defined causes	21	269163
2010	2	Divorced	55-59 years	Women	All causes	158	381432
2010	2	Divorced	55-59 years	Women	Malignant neoplasms	70	381432
2010	2	Divorced	55-59 years	Women	Cardiovascular diseases	29	381432
2010	2	Divorced	55-59 years	Women	Respiratory diseases	1	381432
2010	2	Divorced	55-59 years	Women	Ill-defined causes	6	381432
2010	2	Divorced	60-64 years	Men	All causes	626	306732
2010	2	Divorced	60-64 years	Men	Malignant neoplasms	185	306732
2010	2	Divorced	60-64 years	Men	Cardiovascular diseases	196	306732
2010	2	Divorced	60-64 years	Men	Respiratory diseases	42	306732
2010	2	Divorced	60-64 years	Men	Ill-defined causes	26	306732
2010	2	Divorced	60-64 years	Women	All causes	216	422608
2010	2	Divorced	60-64 years	Women	Malignant neoplasms	99	422608
2010	2	Divorced	60-64 years	Women	Cardiovascular diseases	53	422608
2010	2	Divorced	60-64 years	Women	Respiratory diseases	8	422608
2010	2	Divorced	60-64 years	Women	Ill-defined causes	4	422608
2010	2	Divorced	65-69 years	Men	All causes	688	207284
2010	2	Divorced	65-69 years	Men	Malignant neoplasms	225	207284
2010	2	Divorced	65-69 years	Men	Cardiovascular diseases	201	207284
2010	2	Divorced	65-69 years	Men	Respiratory diseases	64	207284
2010	2	Divorced	65-69 years	Men	Ill-defined causes	27	207284
2010	2	Divorced	65-69 years	Women	All causes	248	286393
2010	2	Divorced	65-69 years	Women	Malignant neoplasms	119	286393
2010	2	Divorced	65-69 years	Women	Cardiovascular diseases	53	286393
2010	2	Divorced	65-69 years	Women	Respiratory diseases	20	286393
2010	2	Divorced	65-69 years	Women	Ill-defined causes	6	286393
2010	2	Divorced	70-74 years	Men	All causes	558	132496
2010	2	Divorced	70-74 years	Men	Malignant neoplasms	178	132496
2010	2	Divorced	70-74 years	Men	Cardiovascular diseases	166	132496
2010	2	Divorced	70-74 years	Men	Respiratory diseases	91	132496
2010	2	Divorced	70-74 years	Men	Ill-defined causes	14	132496
2010	2	Divorced	70-74 years	Women	All causes	285	191394
2010	2	Divorced	70-74 years	Women	Malignant neoplasms	110	191394
2010	2	Divorced	70-74 years	Women	Cardiovascular diseases	81	191394
2010	2	Divorced	70-74 years	Women	Respiratory diseases	30	191394
2010	2	Divorced	70-74 years	Women	Ill-defined causes	7	191394
2010	2	Divorced	75-79 years	Men	All causes	445	71521
2010	2	Divorced	75-79 years	Men	Malignant neoplasms	128	71521
2010	2	Divorced	75-79 years	Men	Cardiovascular diseases	141	71521
2010	2	Divorced	75-79 years	Men	Respiratory diseases	73	71521
2010	2	Divorced	75-79 years	Men	Ill-defined causes	16	71521
2010	2	Divorced	75-79 years	Women	All causes	353	131938
2010	2	Divorced	75-79 years	Women	Malignant neoplasms	100	131938
2010	2	Divorced	75-79 years	Women	Cardiovascular diseases	111	131938
2010	2	Divorced	75-79 years	Women	Respiratory diseases	44	131938
2010	2	Divorced	75-79 years	Women	Ill-defined causes	13	131938
2010	2	Divorced	80-84 years	Men	All causes	272	28643
2010	2	Divorced	80-84 years	Men	Malignant neoplasms	72	28643
2010	2	Divorced	80-84 years	Men	Cardiovascular diseases	84	28643
2010	2	Divorced	80-84 years	Men	Respiratory diseases	61	28643
2010	2	Divorced	80-84 years	Men	Ill-defined causes	9	28643
2010	2	Divorced	80-84 years	Women	All causes	399	90169
2010	2	Divorced	80-84 years	Women	Malignant neoplasms	84	90169
2010	2	Divorced	80-84 years	Women	Cardiovascular diseases	152	90169
2010	2	Divorced	80-84 years	Women	Respiratory diseases	64	90169
2010	2	Divorced	80-84 years	Women	Ill-defined causes	14	90169
2010	2	Divorced	85 or older years	Men	All causes	192	11251
2010	2	Divorced	85 or older years	Men	Malignant neoplasms	35	11251
2010	2	Divorced	85 or older years	Men	Cardiovascular diseases	62	11251
2010	2	Divorced	85 or older years	Men	Respiratory diseases	55	11251
2010	2	Divorced	85 or older years	Men	Ill-defined causes	7	11251
2010	2	Divorced	85 or older years	Women	All causes	818	70718
2010	2	Divorced	85 or older years	Women	Malignant neoplasms	120	70718
2010	2	Divorced	85 or older years	Women	Cardiovascular diseases	299	70718
2010	2	Divorced	85 or older years	Women	Respiratory diseases	162	70718
2010	2	Divorced	85 or older years	Women	Ill-defined causes	76	70718
2010	3	Married	15-49 years	Men	All causes	825	11837290
2010	3	Married	15-49 years	Men	Malignant neoplasms	196	11837290
2010	3	Married	15-49 years	Men	Cardiovascular diseases	171	11837290
2010	3	Married	15-49 years	Men	Respiratory diseases	17	11837290
2010	3	Married	15-49 years	Men	Ill-defined causes	11	11837290
2010	3	Married	15-49 years	Women	All causes	580	13528786
2010	3	Married	15-49 years	Women	Malignant neoplasms	303	13528786
2010	3	Married	15-49 years	Women	Cardiovascular diseases	81	13528786
2010	3	Married	15-49 years	Women	Respiratory diseases	4	13528786
2010	3	Married	15-49 years	Women	Ill-defined causes	4	13528786
2010	3	Married	50-54 years	Men	All causes	629	2811756
2010	3	Married	50-54 years	Men	Malignant neoplasms	297	2811756
2010	3	Married	50-54 years	Men	Cardiovascular diseases	123	2811756
2010	3	Married	50-54 years	Men	Respiratory diseases	7	2811756
2010	3	Married	50-54 years	Men	Ill-defined causes	7	2811756
2010	3	Married	50-54 years	Women	All causes	382	2993131
2010	3	Married	50-54 years	Women	Malignant neoplasms	235	2993131
2010	3	Married	50-54 years	Women	Cardiovascular diseases	63	2993131
2010	3	Married	50-54 years	Women	Respiratory diseases	3	2993131
2010	3	Married	50-54 years	Women	Ill-defined causes	2	2993131
2010	3	Married	55-59 years	Men	All causes	1203	3258897
2010	3	Married	55-59 years	Men	Malignant neoplasms	587	3258897
2010	3	Married	55-59 years	Men	Cardiovascular diseases	243	3258897
2010	3	Married	55-59 years	Men	Respiratory diseases	31	3258897
2010	3	Married	55-59 years	Men	Ill-defined causes	6	3258897
2010	3	Married	55-59 years	Women	All causes	684	3419369
2010	3	Married	55-59 years	Women	Malignant neoplasms	424	3419369
2010	3	Married	55-59 years	Women	Cardiovascular diseases	107	3419369
2010	3	Married	55-59 years	Women	Respiratory diseases	16	3419369
2010	3	Married	55-59 years	Women	Ill-defined causes	1	3419369
2010	3	Married	60-64 years	Men	All causes	2361	3902181
2010	3	Married	60-64 years	Men	Malignant neoplasms	1270	3902181
2010	3	Married	60-64 years	Men	Cardiovascular diseases	498	3902181
2010	3	Married	60-64 years	Men	Respiratory diseases	103	3902181
2010	3	Married	60-64 years	Men	Ill-defined causes	15	3902181
2010	3	Married	60-64 years	Women	All causes	1104	3868281
2010	3	Married	60-64 years	Women	Malignant neoplasms	632	3868281
2010	3	Married	60-64 years	Women	Cardiovascular diseases	208	3868281
2010	3	Married	60-64 years	Women	Respiratory diseases	34	3868281
2010	3	Married	60-64 years	Women	Ill-defined causes	5	3868281
2010	3	Married	65-69 years	Men	All causes	3467	3240554
2010	3	Married	65-69 years	Men	Malignant neoplasms	1745	3240554
2010	3	Married	65-69 years	Men	Cardiovascular diseases	770	3240554
2010	3	Married	65-69 years	Men	Respiratory diseases	267	3240554
2010	3	Married	65-69 years	Men	Ill-defined causes	29	3240554
2010	3	Married	65-69 years	Women	All causes	1317	3031887
2010	3	Married	65-69 years	Women	Malignant neoplasms	688	3031887
2010	3	Married	65-69 years	Women	Cardiovascular diseases	275	3031887
2010	3	Married	65-69 years	Women	Respiratory diseases	59	3031887
2010	3	Married	65-69 years	Women	Ill-defined causes	10	3031887
2010	3	Married	70-74 years	Men	All causes	4570	2697240
2010	3	Married	70-74 years	Men	Malignant neoplasms	2157	2697240
2010	3	Married	70-74 years	Men	Cardiovascular diseases	1055	2697240
2010	3	Married	70-74 years	Men	Respiratory diseases	496	2697240
2010	3	Married	70-74 years	Men	Ill-defined causes	29	2697240
2010	3	Married	70-74 years	Women	All causes	1697	2307623
2010	3	Married	70-74 years	Women	Malignant neoplasms	787	2307623
2010	3	Married	70-74 years	Women	Cardiovascular diseases	403	2307623
2010	3	Married	70-74 years	Women	Respiratory diseases	103	2307623
2010	3	Married	70-74 years	Women	Ill-defined causes	18	2307623
2010	3	Married	75-79 years	Men	All causes	6867	2127983
2010	3	Married	75-79 years	Men	Malignant neoplasms	2769	2127983
2010	3	Married	75-79 years	Men	Cardiovascular diseases	1777	2127983
2010	3	Married	75-79 years	Men	Respiratory diseases	1052	2127983
2010	3	Married	75-79 years	Men	Ill-defined causes	69	2127983
2010	3	Married	75-79 years	Women	All causes	2088	1624296
2010	3	Married	75-79 years	Women	Malignant neoplasms	737	1624296
2010	3	Married	75-79 years	Women	Cardiovascular diseases	596	1624296
2010	3	Married	75-79 years	Women	Respiratory diseases	238	1624296
2010	3	Married	75-79 years	Women	Ill-defined causes	32	1624296
2010	3	Married	80-84 years	Men	All causes	7569	1314262
2010	3	Married	80-84 years	Men	Malignant neoplasms	2397	1314262
2010	3	Married	80-84 years	Men	Cardiovascular diseases	2113	1314262
2010	3	Married	80-84 years	Men	Respiratory diseases	1604	1314262
2010	3	Married	80-84 years	Men	Ill-defined causes	121	1314262
2010	3	Married	80-84 years	Women	All causes	2112	842483
2010	3	Married	80-84 years	Women	Malignant neoplasms	578	842483
2010	3	Married	80-84 years	Women	Cardiovascular diseases	746	842483
2010	3	Married	80-84 years	Women	Respiratory diseases	283	842483
2010	3	Married	80-84 years	Women	Ill-defined causes	55	842483
2010	3	Married	85 or older years	Men	All causes	8049	668923
2010	3	Married	85 or older years	Men	Malignant neoplasms	1743	668923
2010	3	Married	85 or older years	Men	Cardiovascular diseases	2465	668923
2010	3	Married	85 or older years	Men	Respiratory diseases	2156	668923
2010	3	Married	85 or older years	Men	Ill-defined causes	374	668923
2010	3	Married	85 or older years	Women	All causes	1652	310820
2010	3	Married	85 or older years	Women	Malignant neoplasms	316	310820
2010	3	Married	85 or older years	Women	Cardiovascular diseases	650	310820
2010	3	Married	85 or older years	Women	Respiratory diseases	262	310820
2010	3	Married	85 or older years	Women	Ill-defined causes	109	310820
2010	3	Never-married	15-49 years	Men	All causes	1446	14400005
2010	3	Never-married	15-49 years	Men	Malignant neoplasms	174	14400005
2010	3	Never-married	15-49 years	Men	Cardiovascular diseases	256	14400005
2010	3	Never-married	15-49 years	Men	Respiratory diseases	58	14400005
2010	3	Never-married	15-49 years	Men	Ill-defined causes	59	14400005
2010	3	Never-married	15-49 years	Women	All causes	530	11549222
2010	3	Never-married	15-49 years	Women	Malignant neoplasms	139	11549222
2010	3	Never-married	15-49 years	Women	Cardiovascular diseases	68	11549222
2010	3	Never-married	15-49 years	Women	Respiratory diseases	16	11549222
2010	3	Never-married	15-49 years	Women	Ill-defined causes	22	11549222
2010	3	Never-married	50-54 years	Men	All causes	395	667268
2010	3	Never-married	50-54 years	Men	Malignant neoplasms	90	667268
2010	3	Never-married	50-54 years	Men	Cardiovascular diseases	104	667268
2010	3	Never-married	50-54 years	Men	Respiratory diseases	25	667268
2010	3	Never-married	50-54 years	Men	Ill-defined causes	21	667268
2010	3	Never-married	50-54 years	Women	All causes	90	328540
2010	3	Never-married	50-54 years	Women	Malignant neoplasms	36	328540
2010	3	Never-married	50-54 years	Women	Cardiovascular diseases	10	328540
2010	3	Never-married	50-54 years	Women	Respiratory diseases	7	328540
2010	3	Never-married	50-54 years	Women	Ill-defined causes	4	328540
2010	3	Never-married	55-59 years	Men	All causes	626	619273
2010	3	Never-married	55-59 years	Men	Malignant neoplasms	155	619273
2010	3	Never-married	55-59 years	Men	Cardiovascular diseases	175	619273
2010	3	Never-married	55-59 years	Men	Respiratory diseases	48	619273
2010	3	Never-married	55-59 years	Men	Ill-defined causes	30	619273
2010	3	Never-married	55-59 years	Women	All causes	111	281533
2010	3	Never-married	55-59 years	Women	Malignant neoplasms	50	281533
2010	3	Never-married	55-59 years	Women	Cardiovascular diseases	20	281533
2010	3	Never-married	55-59 years	Women	Respiratory diseases	7	281533
2010	3	Never-married	55-59 years	Women	Ill-defined causes	4	281533
2010	3	Never-married	60-64 years	Men	All causes	745	500374
2010	3	Never-married	60-64 years	Men	Malignant neoplasms	207	500374
2010	3	Never-married	60-64 years	Men	Cardiovascular diseases	259	500374
2010	3	Never-married	60-64 years	Men	Respiratory diseases	58	500374
2010	3	Never-married	60-64 years	Men	Ill-defined causes	18	500374
2010	3	Never-married	60-64 years	Women	All causes	181	278741
2010	3	Never-married	60-64 years	Women	Malignant neoplasms	69	278741
2010	3	Never-married	60-64 years	Women	Cardiovascular diseases	50	278741
2010	3	Never-married	60-64 years	Women	Respiratory diseases	17	278741
2010	3	Never-married	60-64 years	Women	Ill-defined causes	3	278741
2010	3	Never-married	65-69 years	Men	All causes	613	235184
2010	3	Never-married	65-69 years	Men	Malignant neoplasms	165	235184
2010	3	Never-married	65-69 years	Men	Cardiovascular diseases	183	235184
2010	3	Never-married	65-69 years	Men	Respiratory diseases	75	235184
2010	3	Never-married	65-69 years	Men	Ill-defined causes	21	235184
2010	3	Never-married	65-69 years	Women	All causes	145	190385
2010	3	Never-married	65-69 years	Women	Malignant neoplasms	53	190385
2010	3	Never-married	65-69 years	Women	Cardiovascular diseases	45	190385
2010	3	Never-married	65-69 years	Women	Respiratory diseases	14	190385
2010	3	Never-married	65-69 years	Women	Ill-defined causes	4	190385
2010	3	Never-married	70-74 years	Men	All causes	462	120087
2010	3	Never-married	70-74 years	Men	Malignant neoplasms	115	120087
2010	3	Never-married	70-74 years	Men	Cardiovascular diseases	149	120087
2010	3	Never-married	70-74 years	Men	Respiratory diseases	72	120087
2010	3	Never-married	70-74 years	Men	Ill-defined causes	11	120087
2010	3	Never-married	70-74 years	Women	All causes	225	147580
2010	3	Never-married	70-74 years	Women	Malignant neoplasms	77	147580
2010	3	Never-married	70-74 years	Women	Cardiovascular diseases	62	147580
2010	3	Never-married	70-74 years	Women	Respiratory diseases	29	147580
2010	3	Never-married	70-74 years	Women	Ill-defined causes	7	147580
2010	3	Never-married	75-79 years	Men	All causes	353	60841
2010	3	Never-married	75-79 years	Men	Malignant neoplasms	90	60841
2010	3	Never-married	75-79 years	Men	Cardiovascular diseases	99	60841
2010	3	Never-married	75-79 years	Men	Respiratory diseases	89	60841
2010	3	Never-married	75-79 years	Men	Ill-defined causes	9	60841
2010	3	Never-married	75-79 years	Women	All causes	381	132950
2010	3	Never-married	75-79 years	Women	Malignant neoplasms	116	132950
2010	3	Never-married	75-79 years	Women	Cardiovascular diseases	125	132950
2010	3	Never-married	75-79 years	Women	Respiratory diseases	53	132950
2010	3	Never-married	75-79 years	Women	Ill-defined causes	6	132950
2010	3	Never-married	80-84 years	Men	All causes	224	26462
2010	3	Never-married	80-84 years	Men	Malignant neoplasms	39	26462
2010	3	Never-married	80-84 years	Men	Cardiovascular diseases	59	26462
2010	3	Never-married	80-84 years	Men	Respiratory diseases	65	26462
2010	3	Never-married	80-84 years	Men	Ill-defined causes	11	26462
2010	3	Never-married	80-84 years	Women	All causes	516	104833
2010	3	Never-married	80-84 years	Women	Malignant neoplasms	120	104833
2010	3	Never-married	80-84 years	Women	Cardiovascular diseases	199	104833
2010	3	Never-married	80-84 years	Women	Respiratory diseases	80	104833
2010	3	Never-married	80-84 years	Women	Ill-defined causes	18	104833
2010	3	Never-married	85 or older years	Men	All causes	183	9983
2010	3	Never-married	85 or older years	Men	Malignant neoplasms	29	9983
2010	3	Never-married	85 or older years	Men	Cardiovascular diseases	49	9983
2010	3	Never-married	85 or older years	Men	Respiratory diseases	56	9983
2010	3	Never-married	85 or older years	Men	Ill-defined causes	13	9983
2010	3	Never-married	85 or older years	Women	All causes	1021	76671
2010	3	Never-married	85 or older years	Women	Malignant neoplasms	152	76671
2010	3	Never-married	85 or older years	Women	Cardiovascular diseases	382	76671
2010	3	Never-married	85 or older years	Women	Respiratory diseases	211	76671
2010	3	Never-married	85 or older years	Women	Ill-defined causes	90	76671
2010	3	Widowed	15-49 years	Men	All causes	18	38395
2010	3	Widowed	15-49 years	Men	Malignant neoplasms	2	38395
2010	3	Widowed	15-49 years	Men	Cardiovascular diseases	2	38395
2010	3	Widowed	15-49 years	Men	Respiratory diseases	0	38395
2010	3	Widowed	15-49 years	Men	Ill-defined causes	0	38395
2010	3	Widowed	15-49 years	Women	All causes	20	126526
2010	3	Widowed	15-49 years	Women	Malignant neoplasms	6	126526
2010	3	Widowed	15-49 years	Women	Cardiovascular diseases	4	126526
2010	3	Widowed	15-49 years	Women	Respiratory diseases	0	126526
2010	3	Widowed	15-49 years	Women	Ill-defined causes	1	126526
2010	3	Widowed	50-54 years	Men	All causes	18	32723
2010	3	Widowed	50-54 years	Men	Malignant neoplasms	2	32723
2010	3	Widowed	50-54 years	Men	Cardiovascular diseases	4	32723
2010	3	Widowed	50-54 years	Men	Respiratory diseases	1	32723
2010	3	Widowed	50-54 years	Men	Ill-defined causes	0	32723
2010	3	Widowed	50-54 years	Women	All causes	31	117368
2010	3	Widowed	50-54 years	Women	Malignant neoplasms	12	117368
2010	3	Widowed	50-54 years	Women	Cardiovascular diseases	8	117368
2010	3	Widowed	50-54 years	Women	Respiratory diseases	0	117368
2010	3	Widowed	50-54 years	Women	Ill-defined causes	2	117368
2010	3	Widowed	55-59 years	Men	All causes	52	69975
2010	3	Widowed	55-59 years	Men	Malignant neoplasms	20	69975
2010	3	Widowed	55-59 years	Men	Cardiovascular diseases	8	69975
2010	3	Widowed	55-59 years	Men	Respiratory diseases	3	69975
2010	3	Widowed	55-59 years	Men	Ill-defined causes	2	69975
2010	3	Widowed	55-59 years	Women	All causes	72	242217
2010	3	Widowed	55-59 years	Women	Malignant neoplasms	31	242217
2010	3	Widowed	55-59 years	Women	Cardiovascular diseases	20	242217
2010	3	Widowed	55-59 years	Women	Respiratory diseases	0	242217
2010	3	Widowed	55-59 years	Women	Ill-defined causes	2	242217
2010	3	Widowed	60-64 years	Men	All causes	156	135940
2010	3	Widowed	60-64 years	Men	Malignant neoplasms	61	135940
2010	3	Widowed	60-64 years	Men	Cardiovascular diseases	42	135940
2010	3	Widowed	60-64 years	Men	Respiratory diseases	12	135940
2010	3	Widowed	60-64 years	Men	Ill-defined causes	2	135940
2010	3	Widowed	60-64 years	Women	All causes	174	483457
2010	3	Widowed	60-64 years	Women	Malignant neoplasms	86	483457
2010	3	Widowed	60-64 years	Women	Cardiovascular diseases	34	483457
2010	3	Widowed	60-64 years	Women	Respiratory diseases	11	483457
2010	3	Widowed	60-64 years	Women	Ill-defined causes	1	483457
2010	3	Widowed	65-69 years	Men	All causes	335	180384
2010	3	Widowed	65-69 years	Men	Malignant neoplasms	123	180384
2010	3	Widowed	65-69 years	Men	Cardiovascular diseases	98	180384
2010	3	Widowed	65-69 years	Men	Respiratory diseases	22	180384
2010	3	Widowed	65-69 years	Men	Ill-defined causes	9	180384
2010	3	Widowed	65-69 years	Women	All causes	437	716673
2010	3	Widowed	65-69 years	Women	Malignant neoplasms	213	716673
2010	3	Widowed	65-69 years	Women	Cardiovascular diseases	107	716673
2010	3	Widowed	65-69 years	Women	Respiratory diseases	23	716673
2010	3	Widowed	65-69 years	Women	Ill-defined causes	5	716673
2010	3	Widowed	70-74 years	Men	All causes	647	229984
2010	3	Widowed	70-74 years	Men	Malignant neoplasms	216	229984
2010	3	Widowed	70-74 years	Men	Cardiovascular diseases	181	229984
2010	3	Widowed	70-74 years	Men	Respiratory diseases	85	229984
2010	3	Widowed	70-74 years	Men	Ill-defined causes	8	229984
2010	3	Widowed	70-74 years	Women	All causes	970	1025903
2010	3	Widowed	70-74 years	Women	Malignant neoplasms	392	1025903
2010	3	Widowed	70-74 years	Women	Cardiovascular diseases	255	1025903
2010	3	Widowed	70-74 years	Women	Respiratory diseases	103	1025903
2010	3	Widowed	70-74 years	Women	Ill-defined causes	10	1025903
2010	3	Widowed	75-79 years	Men	All causes	1233	286851
2010	3	Widowed	75-79 years	Men	Malignant neoplasms	417	286851
2010	3	Widowed	75-79 years	Men	Cardiovascular diseases	353	286851
2010	3	Widowed	75-79 years	Men	Respiratory diseases	203	286851
2010	3	Widowed	75-79 years	Men	Ill-defined causes	21	286851
2010	3	Widowed	75-79 years	Women	All causes	2430	1396994
2010	3	Widowed	75-79 years	Women	Malignant neoplasms	763	1396994
2010	3	Widowed	75-79 years	Women	Cardiovascular diseases	772	1396994
2010	3	Widowed	75-79 years	Women	Respiratory diseases	259	1396994
2010	3	Widowed	75-79 years	Women	Ill-defined causes	46	1396994
2010	3	Widowed	80-84 years	Men	All causes	2164	298543
2010	3	Widowed	80-84 years	Men	Malignant neoplasms	594	298543
2010	3	Widowed	80-84 years	Men	Cardiovascular diseases	664	298543
2010	3	Widowed	80-84 years	Men	Respiratory diseases	436	298543
2010	3	Widowed	80-84 years	Men	Ill-defined causes	52	298543
2010	3	Widowed	80-84 years	Women	All causes	4978	1532194
2010	3	Widowed	80-84 years	Women	Malignant neoplasms	1247	1532194
2010	3	Widowed	80-84 years	Women	Cardiovascular diseases	1817	1532194
2010	3	Widowed	80-84 years	Women	Respiratory diseases	682	1532194
2010	3	Widowed	80-84 years	Women	Ill-defined causes	171	1532194
2010	3	Widowed	85 or older years	Men	All causes	5279	335036
2010	3	Widowed	85 or older years	Men	Malignant neoplasms	957	335036
2010	3	Widowed	85 or older years	Men	Cardiovascular diseases	1612	335036
2010	3	Widowed	85 or older years	Men	Respiratory diseases	1499	335036
2010	3	Widowed	85 or older years	Men	Ill-defined causes	403	335036
2010	3	Widowed	85 or older years	Women	All causes	21407	2159369
2010	3	Widowed	85 or older years	Women	Malignant neoplasms	2726	2159369
2010	3	Widowed	85 or older years	Women	Cardiovascular diseases	8267	2159369
2010	3	Widowed	85 or older years	Women	Respiratory diseases	3938	2159369
2010	3	Widowed	85 or older years	Women	Ill-defined causes	2593	2159369
2010	3	Divorced	15-49 years	Men	All causes	375	737535
2010	3	Divorced	15-49 years	Men	Malignant neoplasms	45	737535
2010	3	Divorced	15-49 years	Men	Cardiovascular diseases	85	737535
2010	3	Divorced	15-49 years	Men	Respiratory diseases	6	737535
2010	3	Divorced	15-49 years	Men	Ill-defined causes	18	737535
2010	3	Divorced	15-49 years	Women	All causes	190	1360533
2010	3	Divorced	15-49 years	Women	Malignant neoplasms	60	1360533
2010	3	Divorced	15-49 years	Women	Cardiovascular diseases	28	1360533
2010	3	Divorced	15-49 years	Women	Respiratory diseases	3	1360533
2010	3	Divorced	15-49 years	Women	Ill-defined causes	4	1360533
2010	3	Divorced	50-54 years	Men	All causes	262	234749
2010	3	Divorced	50-54 years	Men	Malignant neoplasms	54	234749
2010	3	Divorced	50-54 years	Men	Cardiovascular diseases	70	234749
2010	3	Divorced	50-54 years	Men	Respiratory diseases	5	234749
2010	3	Divorced	50-54 years	Men	Ill-defined causes	14	234749
2010	3	Divorced	50-54 years	Women	All causes	108	348024
2010	3	Divorced	50-54 years	Women	Malignant neoplasms	48	348024
2010	3	Divorced	50-54 years	Women	Cardiovascular diseases	24	348024
2010	3	Divorced	50-54 years	Women	Respiratory diseases	0	348024
2010	3	Divorced	50-54 years	Women	Ill-defined causes	1	348024
2010	3	Divorced	55-59 years	Men	All causes	424	269163
2010	3	Divorced	55-59 years	Men	Malignant neoplasms	123	269163
2010	3	Divorced	55-59 years	Men	Cardiovascular diseases	105	269163
2010	3	Divorced	55-59 years	Men	Respiratory diseases	27	269163
2010	3	Divorced	55-59 years	Men	Ill-defined causes	12	269163
2010	3	Divorced	55-59 years	Women	All causes	178	381432
2010	3	Divorced	55-59 years	Women	Malignant neoplasms	96	381432
2010	3	Divorced	55-59 years	Women	Cardiovascular diseases	28	381432
2010	3	Divorced	55-59 years	Women	Respiratory diseases	5	381432
2010	3	Divorced	55-59 years	Women	Ill-defined causes	1	381432
2010	3	Divorced	60-64 years	Men	All causes	647	306732
2010	3	Divorced	60-64 years	Men	Malignant neoplasms	205	306732
2010	3	Divorced	60-64 years	Men	Cardiovascular diseases	179	306732
2010	3	Divorced	60-64 years	Men	Respiratory diseases	42	306732
2010	3	Divorced	60-64 years	Men	Ill-defined causes	29	306732
2010	3	Divorced	60-64 years	Women	All causes	209	422608
2010	3	Divorced	60-64 years	Women	Malignant neoplasms	102	422608
2010	3	Divorced	60-64 years	Women	Cardiovascular diseases	45	422608
2010	3	Divorced	60-64 years	Women	Respiratory diseases	8	422608
2010	3	Divorced	60-64 years	Women	Ill-defined causes	4	422608
2010	3	Divorced	65-69 years	Men	All causes	664	207284
2010	3	Divorced	65-69 years	Men	Malignant neoplasms	196	207284
2010	3	Divorced	65-69 years	Men	Cardiovascular diseases	212	207284
2010	3	Divorced	65-69 years	Men	Respiratory diseases	65	207284
2010	3	Divorced	65-69 years	Men	Ill-defined causes	23	207284
2010	3	Divorced	65-69 years	Women	All causes	272	286393
2010	3	Divorced	65-69 years	Women	Malignant neoplasms	127	286393
2010	3	Divorced	65-69 years	Women	Cardiovascular diseases	53	286393
2010	3	Divorced	65-69 years	Women	Respiratory diseases	28	286393
2010	3	Divorced	65-69 years	Women	Ill-defined causes	4	286393
2010	3	Divorced	70-74 years	Men	All causes	578	132496
2010	3	Divorced	70-74 years	Men	Malignant neoplasms	191	132496
2010	3	Divorced	70-74 years	Men	Cardiovascular diseases	179	132496
2010	3	Divorced	70-74 years	Men	Respiratory diseases	74	132496
2010	3	Divorced	70-74 years	Men	Ill-defined causes	15	132496
2010	3	Divorced	70-74 years	Women	All causes	310	191394
2010	3	Divorced	70-74 years	Women	Malignant neoplasms	124	191394
2010	3	Divorced	70-74 years	Women	Cardiovascular diseases	114	191394
2010	3	Divorced	70-74 years	Women	Respiratory diseases	23	191394
2010	3	Divorced	70-74 years	Women	Ill-defined causes	2	191394
2010	3	Divorced	75-79 years	Men	All causes	456	71521
2010	3	Divorced	75-79 years	Men	Malignant neoplasms	127	71521
2010	3	Divorced	75-79 years	Men	Cardiovascular diseases	130	71521
2010	3	Divorced	75-79 years	Men	Respiratory diseases	86	71521
2010	3	Divorced	75-79 years	Men	Ill-defined causes	13	71521
2010	3	Divorced	75-79 years	Women	All causes	342	131938
2010	3	Divorced	75-79 years	Women	Malignant neoplasms	102	131938
2010	3	Divorced	75-79 years	Women	Cardiovascular diseases	124	131938
2010	3	Divorced	75-79 years	Women	Respiratory diseases	32	131938
2010	3	Divorced	75-79 years	Women	Ill-defined causes	8	131938
2010	3	Divorced	80-84 years	Men	All causes	308	28643
2010	3	Divorced	80-84 years	Men	Malignant neoplasms	91	28643
2010	3	Divorced	80-84 years	Men	Cardiovascular diseases	96	28643
2010	3	Divorced	80-84 years	Men	Respiratory diseases	65	28643
2010	3	Divorced	80-84 years	Men	Ill-defined causes	13	28643
2010	3	Divorced	80-84 years	Women	All causes	412	90169
2010	3	Divorced	80-84 years	Women	Malignant neoplasms	100	90169
2010	3	Divorced	80-84 years	Women	Cardiovascular diseases	151	90169
2010	3	Divorced	80-84 years	Women	Respiratory diseases	67	90169
2010	3	Divorced	80-84 years	Women	Ill-defined causes	11	90169
2010	3	Divorced	85 or older years	Men	All causes	257	11251
2010	3	Divorced	85 or older years	Men	Malignant neoplasms	51	11251
2010	3	Divorced	85 or older years	Men	Cardiovascular diseases	86	11251
2010	3	Divorced	85 or older years	Men	Respiratory diseases	51	11251
2010	3	Divorced	85 or older years	Men	Ill-defined causes	20	11251
2010	3	Divorced	85 or older years	Women	All causes	863	70718
2010	3	Divorced	85 or older years	Women	Malignant neoplasms	118	70718
2010	3	Divorced	85 or older years	Women	Cardiovascular diseases	312	70718
2010	3	Divorced	85 or older years	Women	Respiratory diseases	169	70718
2010	3	Divorced	85 or older years	Women	Ill-defined causes	88	70718
2010	4	Married	15-49 years	Men	All causes	724	11837290
2010	4	Married	15-49 years	Men	Malignant neoplasms	192	11837290
2010	4	Married	15-49 years	Men	Cardiovascular diseases	175	11837290
2010	4	Married	15-49 years	Men	Respiratory diseases	5	11837290
2010	4	Married	15-49 years	Men	Ill-defined causes	16	11837290
2010	4	Married	15-49 years	Women	All causes	551	13528786
2010	4	Married	15-49 years	Women	Malignant neoplasms	300	13528786
2010	4	Married	15-49 years	Women	Cardiovascular diseases	69	13528786
2010	4	Married	15-49 years	Women	Respiratory diseases	9	13528786
2010	4	Married	15-49 years	Women	Ill-defined causes	6	13528786
2010	4	Married	50-54 years	Men	All causes	574	2811756
2010	4	Married	50-54 years	Men	Malignant neoplasms	236	2811756
2010	4	Married	50-54 years	Men	Cardiovascular diseases	139	2811756
2010	4	Married	50-54 years	Men	Respiratory diseases	15	2811756
2010	4	Married	50-54 years	Men	Ill-defined causes	2	2811756
2010	4	Married	50-54 years	Women	All causes	394	2993131
2010	4	Married	50-54 years	Women	Malignant neoplasms	244	2993131
2010	4	Married	50-54 years	Women	Cardiovascular diseases	69	2993131
2010	4	Married	50-54 years	Women	Respiratory diseases	6	2993131
2010	4	Married	50-54 years	Women	Ill-defined causes	3	2993131
2010	4	Married	55-59 years	Men	All causes	1219	3258897
2010	4	Married	55-59 years	Men	Malignant neoplasms	575	3258897
2010	4	Married	55-59 years	Men	Cardiovascular diseases	286	3258897
2010	4	Married	55-59 years	Men	Respiratory diseases	43	3258897
2010	4	Married	55-59 years	Men	Ill-defined causes	8	3258897
2010	4	Married	55-59 years	Women	All causes	668	3419369
2010	4	Married	55-59 years	Women	Malignant neoplasms	443	3419369
2010	4	Married	55-59 years	Women	Cardiovascular diseases	99	3419369
2010	4	Married	55-59 years	Women	Respiratory diseases	16	3419369
2010	4	Married	55-59 years	Women	Ill-defined causes	3	3419369
2010	4	Married	60-64 years	Men	All causes	2216	3902181
2010	4	Married	60-64 years	Men	Malignant neoplasms	1212	3902181
2010	4	Married	60-64 years	Men	Cardiovascular diseases	468	3902181
2010	4	Married	60-64 years	Men	Respiratory diseases	88	3902181
2010	4	Married	60-64 years	Men	Ill-defined causes	14	3902181
2010	4	Married	60-64 years	Women	All causes	1061	3868281
2010	4	Married	60-64 years	Women	Malignant neoplasms	641	3868281
2010	4	Married	60-64 years	Women	Cardiovascular diseases	162	3868281
2010	4	Married	60-64 years	Women	Respiratory diseases	42	3868281
2010	4	Married	60-64 years	Women	Ill-defined causes	3	3868281
2010	4	Married	65-69 years	Men	All causes	3265	3240554
2010	4	Married	65-69 years	Men	Malignant neoplasms	1726	3240554
2010	4	Married	65-69 years	Men	Cardiovascular diseases	693	3240554
2010	4	Married	65-69 years	Men	Respiratory diseases	237	3240554
2010	4	Married	65-69 years	Men	Ill-defined causes	23	3240554
2010	4	Married	65-69 years	Women	All causes	1293	3031887
2010	4	Married	65-69 years	Women	Malignant neoplasms	673	3031887
2010	4	Married	65-69 years	Women	Cardiovascular diseases	261	3031887
2010	4	Married	65-69 years	Women	Respiratory diseases	64	3031887
2010	4	Married	65-69 years	Women	Ill-defined causes	9	3031887
2010	4	Married	70-74 years	Men	All causes	4480	2697240
2010	4	Married	70-74 years	Men	Malignant neoplasms	2139	2697240
2010	4	Married	70-74 years	Men	Cardiovascular diseases	1023	2697240
2010	4	Married	70-74 years	Men	Respiratory diseases	525	2697240
2010	4	Married	70-74 years	Men	Ill-defined causes	29	2697240
2010	4	Married	70-74 years	Women	All causes	1600	2307623
2010	4	Married	70-74 years	Women	Malignant neoplasms	745	2307623
2010	4	Married	70-74 years	Women	Cardiovascular diseases	361	2307623
2010	4	Married	70-74 years	Women	Respiratory diseases	107	2307623
2010	4	Married	70-74 years	Women	Ill-defined causes	17	2307623
2010	4	Married	75-79 years	Men	All causes	6388	2127983
2010	4	Married	75-79 years	Men	Malignant neoplasms	2664	2127983
2010	4	Married	75-79 years	Men	Cardiovascular diseases	1560	2127983
2010	4	Married	75-79 years	Men	Respiratory diseases	993	2127983
2010	4	Married	75-79 years	Men	Ill-defined causes	67	2127983
2010	4	Married	75-79 years	Women	All causes	2050	1624296
2010	4	Married	75-79 years	Women	Malignant neoplasms	739	1624296
2010	4	Married	75-79 years	Women	Cardiovascular diseases	615	1624296
2010	4	Married	75-79 years	Women	Respiratory diseases	222	1624296
2010	4	Married	75-79 years	Women	Ill-defined causes	19	1624296
2010	4	Married	80-84 years	Men	All causes	7425	1314262
2010	4	Married	80-84 years	Men	Malignant neoplasms	2396	1314262
2010	4	Married	80-84 years	Men	Cardiovascular diseases	2004	1314262
2010	4	Married	80-84 years	Men	Respiratory diseases	1635	1314262
2010	4	Married	80-84 years	Men	Ill-defined causes	126	1314262
2010	4	Married	80-84 years	Women	All causes	2048	842483
2010	4	Married	80-84 years	Women	Malignant neoplasms	533	842483
2010	4	Married	80-84 years	Women	Cardiovascular diseases	694	842483
2010	4	Married	80-84 years	Women	Respiratory diseases	290	842483
2010	4	Married	80-84 years	Women	Ill-defined causes	61	842483
2010	4	Married	85 or older years	Men	All causes	7727	668923
2010	4	Married	85 or older years	Men	Malignant neoplasms	1708	668923
2010	4	Married	85 or older years	Men	Cardiovascular diseases	2276	668923
2010	4	Married	85 or older years	Men	Respiratory diseases	2119	668923
2010	4	Married	85 or older years	Men	Ill-defined causes	376	668923
2010	4	Married	85 or older years	Women	All causes	1611	310820
2010	4	Married	85 or older years	Women	Malignant neoplasms	301	310820
2010	4	Married	85 or older years	Women	Cardiovascular diseases	591	310820
2010	4	Married	85 or older years	Women	Respiratory diseases	243	310820
2010	4	Married	85 or older years	Women	Ill-defined causes	125	310820
2010	4	Never-married	15-49 years	Men	All causes	1364	14400005
2010	4	Never-married	15-49 years	Men	Malignant neoplasms	178	14400005
2010	4	Never-married	15-49 years	Men	Cardiovascular diseases	268	14400005
2010	4	Never-married	15-49 years	Men	Respiratory diseases	52	14400005
2010	4	Never-married	15-49 years	Men	Ill-defined causes	56	14400005
2010	4	Never-married	15-49 years	Women	All causes	499	11549222
2010	4	Never-married	15-49 years	Women	Malignant neoplasms	129	11549222
2010	4	Never-married	15-49 years	Women	Cardiovascular diseases	65	11549222
2010	4	Never-married	15-49 years	Women	Respiratory diseases	16	11549222
2010	4	Never-married	15-49 years	Women	Ill-defined causes	11	11549222
2010	4	Never-married	50-54 years	Men	All causes	436	667268
2010	4	Never-married	50-54 years	Men	Malignant neoplasms	92	667268
2010	4	Never-married	50-54 years	Men	Cardiovascular diseases	127	667268
2010	4	Never-married	50-54 years	Men	Respiratory diseases	25	667268
2010	4	Never-married	50-54 years	Men	Ill-defined causes	27	667268
2010	4	Never-married	50-54 years	Women	All causes	98	328540
2010	4	Never-married	50-54 years	Women	Malignant neoplasms	45	328540
2010	4	Never-married	50-54 years	Women	Cardiovascular diseases	24	328540
2010	4	Never-married	50-54 years	Women	Respiratory diseases	4	328540
2010	4	Never-married	50-54 years	Women	Ill-defined causes	2	328540
2010	4	Never-married	55-59 years	Men	All causes	622	619273
2010	4	Never-married	55-59 years	Men	Malignant neoplasms	166	619273
2010	4	Never-married	55-59 years	Men	Cardiovascular diseases	199	619273
2010	4	Never-married	55-59 years	Men	Respiratory diseases	43	619273
2010	4	Never-married	55-59 years	Men	Ill-defined causes	27	619273
2010	4	Never-married	55-59 years	Women	All causes	137	281533
2010	4	Never-married	55-59 years	Women	Malignant neoplasms	51	281533
2010	4	Never-married	55-59 years	Women	Cardiovascular diseases	25	281533
2010	4	Never-married	55-59 years	Women	Respiratory diseases	18	281533
2010	4	Never-married	55-59 years	Women	Ill-defined causes	2	281533
2010	4	Never-married	60-64 years	Men	All causes	740	500374
2010	4	Never-married	60-64 years	Men	Malignant neoplasms	213	500374
2010	4	Never-married	60-64 years	Men	Cardiovascular diseases	223	500374
2010	4	Never-married	60-64 years	Men	Respiratory diseases	71	500374
2010	4	Never-married	60-64 years	Men	Ill-defined causes	33	500374
2010	4	Never-married	60-64 years	Women	All causes	156	278741
2010	4	Never-married	60-64 years	Women	Malignant neoplasms	77	278741
2010	4	Never-married	60-64 years	Women	Cardiovascular diseases	24	278741
2010	4	Never-married	60-64 years	Women	Respiratory diseases	11	278741
2010	4	Never-married	60-64 years	Women	Ill-defined causes	4	278741
2010	4	Never-married	65-69 years	Men	All causes	605	235184
2010	4	Never-married	65-69 years	Men	Malignant neoplasms	182	235184
2010	4	Never-married	65-69 years	Men	Cardiovascular diseases	176	235184
2010	4	Never-married	65-69 years	Men	Respiratory diseases	75	235184
2010	4	Never-married	65-69 years	Men	Ill-defined causes	23	235184
2010	4	Never-married	65-69 years	Women	All causes	182	190385
2010	4	Never-married	65-69 years	Women	Malignant neoplasms	69	190385
2010	4	Never-married	65-69 years	Women	Cardiovascular diseases	53	190385
2010	4	Never-married	65-69 years	Women	Respiratory diseases	22	190385
2010	4	Never-married	65-69 years	Women	Ill-defined causes	5	190385
2010	4	Never-married	70-74 years	Men	All causes	441	120087
2010	4	Never-married	70-74 years	Men	Malignant neoplasms	112	120087
2010	4	Never-married	70-74 years	Men	Cardiovascular diseases	142	120087
2010	4	Never-married	70-74 years	Men	Respiratory diseases	66	120087
2010	4	Never-married	70-74 years	Men	Ill-defined causes	18	120087
2010	4	Never-married	70-74 years	Women	All causes	214	147580
2010	4	Never-married	70-74 years	Women	Malignant neoplasms	73	147580
2010	4	Never-married	70-74 years	Women	Cardiovascular diseases	55	147580
2010	4	Never-married	70-74 years	Women	Respiratory diseases	26	147580
2010	4	Never-married	70-74 years	Women	Ill-defined causes	8	147580
2010	4	Never-married	75-79 years	Men	All causes	352	60841
2010	4	Never-married	75-79 years	Men	Malignant neoplasms	78	60841
2010	4	Never-married	75-79 years	Men	Cardiovascular diseases	103	60841
2010	4	Never-married	75-79 years	Men	Respiratory diseases	78	60841
2010	4	Never-married	75-79 years	Men	Ill-defined causes	15	60841
2010	4	Never-married	75-79 years	Women	All causes	356	132950
2010	4	Never-married	75-79 years	Women	Malignant neoplasms	101	132950
2010	4	Never-married	75-79 years	Women	Cardiovascular diseases	102	132950
2010	4	Never-married	75-79 years	Women	Respiratory diseases	61	132950
2010	4	Never-married	75-79 years	Women	Ill-defined causes	12	132950
2010	4	Never-married	80-84 years	Men	All causes	216	26462
2010	4	Never-married	80-84 years	Men	Malignant neoplasms	51	26462
2010	4	Never-married	80-84 years	Men	Cardiovascular diseases	53	26462
2010	4	Never-married	80-84 years	Men	Respiratory diseases	61	26462
2010	4	Never-married	80-84 years	Men	Ill-defined causes	6	26462
2010	4	Never-married	80-84 years	Women	All causes	471	104833
2010	4	Never-married	80-84 years	Women	Malignant neoplasms	118	104833
2010	4	Never-married	80-84 years	Women	Cardiovascular diseases	139	104833
2010	4	Never-married	80-84 years	Women	Respiratory diseases	83	104833
2010	4	Never-married	80-84 years	Women	Ill-defined causes	24	104833
2010	4	Never-married	85 or older years	Men	All causes	168	9983
2010	4	Never-married	85 or older years	Men	Malignant neoplasms	17	9983
2010	4	Never-married	85 or older years	Men	Cardiovascular diseases	50	9983
2010	4	Never-married	85 or older years	Men	Respiratory diseases	57	9983
2010	4	Never-married	85 or older years	Men	Ill-defined causes	17	9983
2010	4	Never-married	85 or older years	Women	All causes	1014	76671
2010	4	Never-married	85 or older years	Women	Malignant neoplasms	147	76671
2010	4	Never-married	85 or older years	Women	Cardiovascular diseases	357	76671
2010	4	Never-married	85 or older years	Women	Respiratory diseases	214	76671
2010	4	Never-married	85 or older years	Women	Ill-defined causes	121	76671
2010	4	Widowed	15-49 years	Men	All causes	14	38395
2010	4	Widowed	15-49 years	Men	Malignant neoplasms	2	38395
2010	4	Widowed	15-49 years	Men	Cardiovascular diseases	3	38395
2010	4	Widowed	15-49 years	Men	Respiratory diseases	0	38395
2010	4	Widowed	15-49 years	Men	Ill-defined causes	0	38395
2010	4	Widowed	15-49 years	Women	All causes	21	126526
2010	4	Widowed	15-49 years	Women	Malignant neoplasms	7	126526
2010	4	Widowed	15-49 years	Women	Cardiovascular diseases	4	126526
2010	4	Widowed	15-49 years	Women	Respiratory diseases	2	126526
2010	4	Widowed	15-49 years	Women	Ill-defined causes	0	126526
2010	4	Widowed	50-54 years	Men	All causes	15	32723
2010	4	Widowed	50-54 years	Men	Malignant neoplasms	5	32723
2010	4	Widowed	50-54 years	Men	Cardiovascular diseases	2	32723
2010	4	Widowed	50-54 years	Men	Respiratory diseases	0	32723
2010	4	Widowed	50-54 years	Men	Ill-defined causes	0	32723
2010	4	Widowed	50-54 years	Women	All causes	30	117368
2010	4	Widowed	50-54 years	Women	Malignant neoplasms	18	117368
2010	4	Widowed	50-54 years	Women	Cardiovascular diseases	4	117368
2010	4	Widowed	50-54 years	Women	Respiratory diseases	0	117368
2010	4	Widowed	50-54 years	Women	Ill-defined causes	0	117368
2010	4	Widowed	55-59 years	Men	All causes	46	69975
2010	4	Widowed	55-59 years	Men	Malignant neoplasms	18	69975
2010	4	Widowed	55-59 years	Men	Cardiovascular diseases	9	69975
2010	4	Widowed	55-59 years	Men	Respiratory diseases	3	69975
2010	4	Widowed	55-59 years	Men	Ill-defined causes	1	69975
2010	4	Widowed	55-59 years	Women	All causes	60	242217
2010	4	Widowed	55-59 years	Women	Malignant neoplasms	30	242217
2010	4	Widowed	55-59 years	Women	Cardiovascular diseases	9	242217
2010	4	Widowed	55-59 years	Women	Respiratory diseases	2	242217
2010	4	Widowed	55-59 years	Women	Ill-defined causes	1	242217
2010	4	Widowed	60-64 years	Men	All causes	138	135940
2010	4	Widowed	60-64 years	Men	Malignant neoplasms	43	135940
2010	4	Widowed	60-64 years	Men	Cardiovascular diseases	46	135940
2010	4	Widowed	60-64 years	Men	Respiratory diseases	8	135940
2010	4	Widowed	60-64 years	Men	Ill-defined causes	1	135940
2010	4	Widowed	60-64 years	Women	All causes	158	483457
2010	4	Widowed	60-64 years	Women	Malignant neoplasms	81	483457
2010	4	Widowed	60-64 years	Women	Cardiovascular diseases	31	483457
2010	4	Widowed	60-64 years	Women	Respiratory diseases	3	483457
2010	4	Widowed	60-64 years	Women	Ill-defined causes	3	483457
2010	4	Widowed	65-69 years	Men	All causes	290	180384
2010	4	Widowed	65-69 years	Men	Malignant neoplasms	101	180384
2010	4	Widowed	65-69 years	Men	Cardiovascular diseases	81	180384
2010	4	Widowed	65-69 years	Men	Respiratory diseases	30	180384
2010	4	Widowed	65-69 years	Men	Ill-defined causes	4	180384
2010	4	Widowed	65-69 years	Women	All causes	412	716673
2010	4	Widowed	65-69 years	Women	Malignant neoplasms	179	716673
2010	4	Widowed	65-69 years	Women	Cardiovascular diseases	96	716673
2010	4	Widowed	65-69 years	Women	Respiratory diseases	25	716673
2010	4	Widowed	65-69 years	Women	Ill-defined causes	8	716673
2010	4	Widowed	70-74 years	Men	All causes	519	229984
2010	4	Widowed	70-74 years	Men	Malignant neoplasms	190	229984
2010	4	Widowed	70-74 years	Men	Cardiovascular diseases	154	229984
2010	4	Widowed	70-74 years	Men	Respiratory diseases	67	229984
2010	4	Widowed	70-74 years	Men	Ill-defined causes	16	229984
2010	4	Widowed	70-74 years	Women	All causes	974	1025903
2010	4	Widowed	70-74 years	Women	Malignant neoplasms	375	1025903
2010	4	Widowed	70-74 years	Women	Cardiovascular diseases	261	1025903
2010	4	Widowed	70-74 years	Women	Respiratory diseases	86	1025903
2010	4	Widowed	70-74 years	Women	Ill-defined causes	13	1025903
2010	4	Widowed	75-79 years	Men	All causes	1203	286851
2010	4	Widowed	75-79 years	Men	Malignant neoplasms	423	286851
2010	4	Widowed	75-79 years	Men	Cardiovascular diseases	334	286851
2010	4	Widowed	75-79 years	Men	Respiratory diseases	201	286851
2010	4	Widowed	75-79 years	Men	Ill-defined causes	22	286851
2010	4	Widowed	75-79 years	Women	All causes	2254	1396994
2010	4	Widowed	75-79 years	Women	Malignant neoplasms	771	1396994
2010	4	Widowed	75-79 years	Women	Cardiovascular diseases	718	1396994
2010	4	Widowed	75-79 years	Women	Respiratory diseases	243	1396994
2010	4	Widowed	75-79 years	Women	Ill-defined causes	35	1396994
2010	4	Widowed	80-84 years	Men	All causes	2107	298543
2010	4	Widowed	80-84 years	Men	Malignant neoplasms	618	298543
2010	4	Widowed	80-84 years	Men	Cardiovascular diseases	639	298543
2010	4	Widowed	80-84 years	Men	Respiratory diseases	427	298543
2010	4	Widowed	80-84 years	Men	Ill-defined causes	40	298543
2010	4	Widowed	80-84 years	Women	All causes	4549	1532194
2010	4	Widowed	80-84 years	Women	Malignant neoplasms	1171	1532194
2010	4	Widowed	80-84 years	Women	Cardiovascular diseases	1602	1532194
2010	4	Widowed	80-84 years	Women	Respiratory diseases	659	1532194
2010	4	Widowed	80-84 years	Women	Ill-defined causes	145	1532194
2010	4	Widowed	85 or older years	Men	All causes	5128	335036
2010	4	Widowed	85 or older years	Men	Malignant neoplasms	917	335036
2010	4	Widowed	85 or older years	Men	Cardiovascular diseases	1530	335036
2010	4	Widowed	85 or older years	Men	Respiratory diseases	1459	335036
2010	4	Widowed	85 or older years	Men	Ill-defined causes	351	335036
2010	4	Widowed	85 or older years	Women	All causes	20508	2159369
2010	4	Widowed	85 or older years	Women	Malignant neoplasms	2775	2159369
2010	4	Widowed	85 or older years	Women	Cardiovascular diseases	7725	2159369
2010	4	Widowed	85 or older years	Women	Respiratory diseases	3892	2159369
2010	4	Widowed	85 or older years	Women	Ill-defined causes	2401	2159369
2010	4	Divorced	15-49 years	Men	All causes	392	737535
2010	4	Divorced	15-49 years	Men	Malignant neoplasms	51	737535
2010	4	Divorced	15-49 years	Men	Cardiovascular diseases	97	737535
2010	4	Divorced	15-49 years	Men	Respiratory diseases	5	737535
2010	4	Divorced	15-49 years	Men	Ill-defined causes	12	737535
2010	4	Divorced	15-49 years	Women	All causes	172	1360533
2010	4	Divorced	15-49 years	Women	Malignant neoplasms	60	1360533
2010	4	Divorced	15-49 years	Women	Cardiovascular diseases	22	1360533
2010	4	Divorced	15-49 years	Women	Respiratory diseases	1	1360533
2010	4	Divorced	15-49 years	Women	Ill-defined causes	7	1360533
2010	4	Divorced	50-54 years	Men	All causes	234	234749
2010	4	Divorced	50-54 years	Men	Malignant neoplasms	61	234749
2010	4	Divorced	50-54 years	Men	Cardiovascular diseases	71	234749
2010	4	Divorced	50-54 years	Men	Respiratory diseases	7	234749
2010	4	Divorced	50-54 years	Men	Ill-defined causes	7	234749
2010	4	Divorced	50-54 years	Women	All causes	103	348024
2010	4	Divorced	50-54 years	Women	Malignant neoplasms	52	348024
2010	4	Divorced	50-54 years	Women	Cardiovascular diseases	18	348024
2010	4	Divorced	50-54 years	Women	Respiratory diseases	4	348024
2010	4	Divorced	50-54 years	Women	Ill-defined causes	1	348024
2010	4	Divorced	55-59 years	Men	All causes	424	269163
2010	4	Divorced	55-59 years	Men	Malignant neoplasms	120	269163
2010	4	Divorced	55-59 years	Men	Cardiovascular diseases	121	269163
2010	4	Divorced	55-59 years	Men	Respiratory diseases	22	269163
2010	4	Divorced	55-59 years	Men	Ill-defined causes	16	269163
2010	4	Divorced	55-59 years	Women	All causes	154	381432
2010	4	Divorced	55-59 years	Women	Malignant neoplasms	80	381432
2010	4	Divorced	55-59 years	Women	Cardiovascular diseases	27	381432
2010	4	Divorced	55-59 years	Women	Respiratory diseases	5	381432
2010	4	Divorced	55-59 years	Women	Ill-defined causes	4	381432
2010	4	Divorced	60-64 years	Men	All causes	642	306732
2010	4	Divorced	60-64 years	Men	Malignant neoplasms	214	306732
2010	4	Divorced	60-64 years	Men	Cardiovascular diseases	195	306732
2010	4	Divorced	60-64 years	Men	Respiratory diseases	36	306732
2010	4	Divorced	60-64 years	Men	Ill-defined causes	26	306732
2010	4	Divorced	60-64 years	Women	All causes	227	422608
2010	4	Divorced	60-64 years	Women	Malignant neoplasms	118	422608
2010	4	Divorced	60-64 years	Women	Cardiovascular diseases	47	422608
2010	4	Divorced	60-64 years	Women	Respiratory diseases	8	422608
2010	4	Divorced	60-64 years	Women	Ill-defined causes	9	422608
2010	4	Divorced	65-69 years	Men	All causes	680	207284
2010	4	Divorced	65-69 years	Men	Malignant neoplasms	241	207284
2010	4	Divorced	65-69 years	Men	Cardiovascular diseases	196	207284
2010	4	Divorced	65-69 years	Men	Respiratory diseases	50	207284
2010	4	Divorced	65-69 years	Men	Ill-defined causes	36	207284
2010	4	Divorced	65-69 years	Women	All causes	258	286393
2010	4	Divorced	65-69 years	Women	Malignant neoplasms	120	286393
2010	4	Divorced	65-69 years	Women	Cardiovascular diseases	64	286393
2010	4	Divorced	65-69 years	Women	Respiratory diseases	15	286393
2010	4	Divorced	65-69 years	Women	Ill-defined causes	4	286393
2010	4	Divorced	70-74 years	Men	All causes	497	132496
2010	4	Divorced	70-74 years	Men	Malignant neoplasms	168	132496
2010	4	Divorced	70-74 years	Men	Cardiovascular diseases	160	132496
2010	4	Divorced	70-74 years	Men	Respiratory diseases	66	132496
2010	4	Divorced	70-74 years	Men	Ill-defined causes	15	132496
2010	4	Divorced	70-74 years	Women	All causes	289	191394
2010	4	Divorced	70-74 years	Women	Malignant neoplasms	105	191394
2010	4	Divorced	70-74 years	Women	Cardiovascular diseases	80	191394
2010	4	Divorced	70-74 years	Women	Respiratory diseases	26	191394
2010	4	Divorced	70-74 years	Women	Ill-defined causes	6	191394
2010	4	Divorced	75-79 years	Men	All causes	481	71521
2010	4	Divorced	75-79 years	Men	Malignant neoplasms	152	71521
2010	4	Divorced	75-79 years	Men	Cardiovascular diseases	146	71521
2010	4	Divorced	75-79 years	Men	Respiratory diseases	87	71521
2010	4	Divorced	75-79 years	Men	Ill-defined causes	13	71521
2010	4	Divorced	75-79 years	Women	All causes	314	131938
2010	4	Divorced	75-79 years	Women	Malignant neoplasms	111	131938
2010	4	Divorced	75-79 years	Women	Cardiovascular diseases	81	131938
2010	4	Divorced	75-79 years	Women	Respiratory diseases	44	131938
2010	4	Divorced	75-79 years	Women	Ill-defined causes	5	131938
2010	4	Divorced	80-84 years	Men	All causes	269	28643
2010	4	Divorced	80-84 years	Men	Malignant neoplasms	85	28643
2010	4	Divorced	80-84 years	Men	Cardiovascular diseases	56	28643
2010	4	Divorced	80-84 years	Men	Respiratory diseases	61	28643
2010	4	Divorced	80-84 years	Men	Ill-defined causes	9	28643
2010	4	Divorced	80-84 years	Women	All causes	378	90169
2010	4	Divorced	80-84 years	Women	Malignant neoplasms	94	90169
2010	4	Divorced	80-84 years	Women	Cardiovascular diseases	115	90169
2010	4	Divorced	80-84 years	Women	Respiratory diseases	70	90169
2010	4	Divorced	80-84 years	Women	Ill-defined causes	14	90169
2010	4	Divorced	85 or older years	Men	All causes	205	11251
2010	4	Divorced	85 or older years	Men	Malignant neoplasms	33	11251
2010	4	Divorced	85 or older years	Men	Cardiovascular diseases	67	11251
2010	4	Divorced	85 or older years	Men	Respiratory diseases	51	11251
2010	4	Divorced	85 or older years	Men	Ill-defined causes	12	11251
2010	4	Divorced	85 or older years	Women	All causes	836	70718
2010	4	Divorced	85 or older years	Women	Malignant neoplasms	118	70718
2010	4	Divorced	85 or older years	Women	Cardiovascular diseases	304	70718
2010	4	Divorced	85 or older years	Women	Respiratory diseases	169	70718
2010	4	Divorced	85 or older years	Women	Ill-defined causes	90	70718
2010	5	Married	15-49 years	Men	All causes	759	11837290
2010	5	Married	15-49 years	Men	Malignant neoplasms	199	11837290
2010	5	Married	15-49 years	Men	Cardiovascular diseases	169	11837290
2010	5	Married	15-49 years	Men	Respiratory diseases	20	11837290
2010	5	Married	15-49 years	Men	Ill-defined causes	8	11837290
2010	5	Married	15-49 years	Women	All causes	532	13528786
2010	5	Married	15-49 years	Women	Malignant neoplasms	281	13528786
2010	5	Married	15-49 years	Women	Cardiovascular diseases	75	13528786
2010	5	Married	15-49 years	Women	Respiratory diseases	4	13528786
2010	5	Married	15-49 years	Women	Ill-defined causes	4	13528786
2010	5	Married	50-54 years	Men	All causes	563	2811756
2010	5	Married	50-54 years	Men	Malignant neoplasms	241	2811756
2010	5	Married	50-54 years	Men	Cardiovascular diseases	103	2811756
2010	5	Married	50-54 years	Men	Respiratory diseases	12	2811756
2010	5	Married	50-54 years	Men	Ill-defined causes	11	2811756
2010	5	Married	50-54 years	Women	All causes	393	2993131
2010	5	Married	50-54 years	Women	Malignant neoplasms	240	2993131
2010	5	Married	50-54 years	Women	Cardiovascular diseases	65	2993131
2010	5	Married	50-54 years	Women	Respiratory diseases	8	2993131
2010	5	Married	50-54 years	Women	Ill-defined causes	2	2993131
2010	5	Married	55-59 years	Men	All causes	1176	3258897
2010	5	Married	55-59 years	Men	Malignant neoplasms	588	3258897
2010	5	Married	55-59 years	Men	Cardiovascular diseases	247	3258897
2010	5	Married	55-59 years	Men	Respiratory diseases	43	3258897
2010	5	Married	55-59 years	Men	Ill-defined causes	13	3258897
2010	5	Married	55-59 years	Women	All causes	649	3419369
2010	5	Married	55-59 years	Women	Malignant neoplasms	421	3419369
2010	5	Married	55-59 years	Women	Cardiovascular diseases	93	3419369
2010	5	Married	55-59 years	Women	Respiratory diseases	17	3419369
2010	5	Married	55-59 years	Women	Ill-defined causes	7	3419369
2010	5	Married	60-64 years	Men	All causes	2281	3902181
2010	5	Married	60-64 years	Men	Malignant neoplasms	1238	3902181
2010	5	Married	60-64 years	Men	Cardiovascular diseases	456	3902181
2010	5	Married	60-64 years	Men	Respiratory diseases	105	3902181
2010	5	Married	60-64 years	Men	Ill-defined causes	23	3902181
2010	5	Married	60-64 years	Women	All causes	1081	3868281
2010	5	Married	60-64 years	Women	Malignant neoplasms	669	3868281
2010	5	Married	60-64 years	Women	Cardiovascular diseases	169	3868281
2010	5	Married	60-64 years	Women	Respiratory diseases	34	3868281
2010	5	Married	60-64 years	Women	Ill-defined causes	6	3868281
2010	5	Married	65-69 years	Men	All causes	3348	3240554
2010	5	Married	65-69 years	Men	Malignant neoplasms	1753	3240554
2010	5	Married	65-69 years	Men	Cardiovascular diseases	690	3240554
2010	5	Married	65-69 years	Men	Respiratory diseases	263	3240554
2010	5	Married	65-69 years	Men	Ill-defined causes	20	3240554
2010	5	Married	65-69 years	Women	All causes	1322	3031887
2010	5	Married	65-69 years	Women	Malignant neoplasms	705	3031887
2010	5	Married	65-69 years	Women	Cardiovascular diseases	254	3031887
2010	5	Married	65-69 years	Women	Respiratory diseases	69	3031887
2010	5	Married	65-69 years	Women	Ill-defined causes	12	3031887
2010	5	Married	70-74 years	Men	All causes	4421	2697240
2010	5	Married	70-74 years	Men	Malignant neoplasms	2141	2697240
2010	5	Married	70-74 years	Men	Cardiovascular diseases	985	2697240
2010	5	Married	70-74 years	Men	Respiratory diseases	506	2697240
2010	5	Married	70-74 years	Men	Ill-defined causes	33	2697240
2010	5	Married	70-74 years	Women	All causes	1608	2307623
2010	5	Married	70-74 years	Women	Malignant neoplasms	729	2307623
2010	5	Married	70-74 years	Women	Cardiovascular diseases	360	2307623
2010	5	Married	70-74 years	Women	Respiratory diseases	152	2307623
2010	5	Married	70-74 years	Women	Ill-defined causes	19	2307623
2010	5	Married	75-79 years	Men	All causes	6576	2127983
2010	5	Married	75-79 years	Men	Malignant neoplasms	2718	2127983
2010	5	Married	75-79 years	Men	Cardiovascular diseases	1573	2127983
2010	5	Married	75-79 years	Men	Respiratory diseases	1062	2127983
2010	5	Married	75-79 years	Men	Ill-defined causes	71	2127983
2010	5	Married	75-79 years	Women	All causes	2038	1624296
2010	5	Married	75-79 years	Women	Malignant neoplasms	714	1624296
2010	5	Married	75-79 years	Women	Cardiovascular diseases	570	1624296
2010	5	Married	75-79 years	Women	Respiratory diseases	237	1624296
2010	5	Married	75-79 years	Women	Ill-defined causes	26	1624296
2010	5	Married	80-84 years	Men	All causes	7053	1314262
2010	5	Married	80-84 years	Men	Malignant neoplasms	2380	1314262
2010	5	Married	80-84 years	Men	Cardiovascular diseases	1872	1314262
2010	5	Married	80-84 years	Men	Respiratory diseases	1512	1314262
2010	5	Married	80-84 years	Men	Ill-defined causes	115	1314262
2010	5	Married	80-84 years	Women	All causes	2060	842483
2010	5	Married	80-84 years	Women	Malignant neoplasms	558	842483
2010	5	Married	80-84 years	Women	Cardiovascular diseases	660	842483
2010	5	Married	80-84 years	Women	Respiratory diseases	327	842483
2010	5	Married	80-84 years	Women	Ill-defined causes	59	842483
2010	5	Married	85 or older years	Men	All causes	7772	668923
2010	5	Married	85 or older years	Men	Malignant neoplasms	1742	668923
2010	5	Married	85 or older years	Men	Cardiovascular diseases	2288	668923
2010	5	Married	85 or older years	Men	Respiratory diseases	2156	668923
2010	5	Married	85 or older years	Men	Ill-defined causes	342	668923
2010	5	Married	85 or older years	Women	All causes	1580	310820
2010	5	Married	85 or older years	Women	Malignant neoplasms	283	310820
2010	5	Married	85 or older years	Women	Cardiovascular diseases	574	310820
2010	5	Married	85 or older years	Women	Respiratory diseases	300	310820
2010	5	Married	85 or older years	Women	Ill-defined causes	103	310820
2010	5	Never-married	15-49 years	Men	All causes	1344	14400005
2010	5	Never-married	15-49 years	Men	Malignant neoplasms	153	14400005
2010	5	Never-married	15-49 years	Men	Cardiovascular diseases	258	14400005
2010	5	Never-married	15-49 years	Men	Respiratory diseases	56	14400005
2010	5	Never-married	15-49 years	Men	Ill-defined causes	54	14400005
2010	5	Never-married	15-49 years	Women	All causes	484	11549222
2010	5	Never-married	15-49 years	Women	Malignant neoplasms	130	11549222
2010	5	Never-married	15-49 years	Women	Cardiovascular diseases	53	11549222
2010	5	Never-married	15-49 years	Women	Respiratory diseases	19	11549222
2010	5	Never-married	15-49 years	Women	Ill-defined causes	15	11549222
2010	5	Never-married	50-54 years	Men	All causes	383	667268
2010	5	Never-married	50-54 years	Men	Malignant neoplasms	85	667268
2010	5	Never-married	50-54 years	Men	Cardiovascular diseases	107	667268
2010	5	Never-married	50-54 years	Men	Respiratory diseases	20	667268
2010	5	Never-married	50-54 years	Men	Ill-defined causes	17	667268
2010	5	Never-married	50-54 years	Women	All causes	100	328540
2010	5	Never-married	50-54 years	Women	Malignant neoplasms	42	328540
2010	5	Never-married	50-54 years	Women	Cardiovascular diseases	23	328540
2010	5	Never-married	50-54 years	Women	Respiratory diseases	9	328540
2010	5	Never-married	50-54 years	Women	Ill-defined causes	2	328540
2010	5	Never-married	55-59 years	Men	All causes	602	619273
2010	5	Never-married	55-59 years	Men	Malignant neoplasms	172	619273
2010	5	Never-married	55-59 years	Men	Cardiovascular diseases	162	619273
2010	5	Never-married	55-59 years	Men	Respiratory diseases	40	619273
2010	5	Never-married	55-59 years	Men	Ill-defined causes	26	619273
2010	5	Never-married	55-59 years	Women	All causes	120	281533
2010	5	Never-married	55-59 years	Women	Malignant neoplasms	55	281533
2010	5	Never-married	55-59 years	Women	Cardiovascular diseases	29	281533
2010	5	Never-married	55-59 years	Women	Respiratory diseases	13	281533
2010	5	Never-married	55-59 years	Women	Ill-defined causes	1	281533
2010	5	Never-married	60-64 years	Men	All causes	662	500374
2010	5	Never-married	60-64 years	Men	Malignant neoplasms	187	500374
2010	5	Never-married	60-64 years	Men	Cardiovascular diseases	174	500374
2010	5	Never-married	60-64 years	Men	Respiratory diseases	64	500374
2010	5	Never-married	60-64 years	Men	Ill-defined causes	27	500374
2010	5	Never-married	60-64 years	Women	All causes	162	278741
2010	5	Never-married	60-64 years	Women	Malignant neoplasms	64	278741
2010	5	Never-married	60-64 years	Women	Cardiovascular diseases	36	278741
2010	5	Never-married	60-64 years	Women	Respiratory diseases	17	278741
2010	5	Never-married	60-64 years	Women	Ill-defined causes	2	278741
2010	5	Never-married	65-69 years	Men	All causes	563	235184
2010	5	Never-married	65-69 years	Men	Malignant neoplasms	148	235184
2010	5	Never-married	65-69 years	Men	Cardiovascular diseases	148	235184
2010	5	Never-married	65-69 years	Men	Respiratory diseases	80	235184
2010	5	Never-married	65-69 years	Men	Ill-defined causes	33	235184
2010	5	Never-married	65-69 years	Women	All causes	162	190385
2010	5	Never-married	65-69 years	Women	Malignant neoplasms	77	190385
2010	5	Never-married	65-69 years	Women	Cardiovascular diseases	29	190385
2010	5	Never-married	65-69 years	Women	Respiratory diseases	25	190385
2010	5	Never-married	65-69 years	Women	Ill-defined causes	4	190385
2010	5	Never-married	70-74 years	Men	All causes	455	120087
2010	5	Never-married	70-74 years	Men	Malignant neoplasms	140	120087
2010	5	Never-married	70-74 years	Men	Cardiovascular diseases	122	120087
2010	5	Never-married	70-74 years	Men	Respiratory diseases	81	120087
2010	5	Never-married	70-74 years	Men	Ill-defined causes	17	120087
2010	5	Never-married	70-74 years	Women	All causes	211	147580
2010	5	Never-married	70-74 years	Women	Malignant neoplasms	62	147580
2010	5	Never-married	70-74 years	Women	Cardiovascular diseases	55	147580
2010	5	Never-married	70-74 years	Women	Respiratory diseases	39	147580
2010	5	Never-married	70-74 years	Women	Ill-defined causes	8	147580
2010	5	Never-married	75-79 years	Men	All causes	321	60841
2010	5	Never-married	75-79 years	Men	Malignant neoplasms	82	60841
2010	5	Never-married	75-79 years	Men	Cardiovascular diseases	91	60841
2010	5	Never-married	75-79 years	Men	Respiratory diseases	76	60841
2010	5	Never-married	75-79 years	Men	Ill-defined causes	10	60841
2010	5	Never-married	75-79 years	Women	All causes	361	132950
2010	5	Never-married	75-79 years	Women	Malignant neoplasms	109	132950
2010	5	Never-married	75-79 years	Women	Cardiovascular diseases	112	132950
2010	5	Never-married	75-79 years	Women	Respiratory diseases	50	132950
2010	5	Never-married	75-79 years	Women	Ill-defined causes	11	132950
2010	5	Never-married	80-84 years	Men	All causes	218	26462
2010	5	Never-married	80-84 years	Men	Malignant neoplasms	42	26462
2010	5	Never-married	80-84 years	Men	Cardiovascular diseases	64	26462
2010	5	Never-married	80-84 years	Men	Respiratory diseases	63	26462
2010	5	Never-married	80-84 years	Men	Ill-defined causes	11	26462
2010	5	Never-married	80-84 years	Women	All causes	517	104833
2010	5	Never-married	80-84 years	Women	Malignant neoplasms	126	104833
2010	5	Never-married	80-84 years	Women	Cardiovascular diseases	162	104833
2010	5	Never-married	80-84 years	Women	Respiratory diseases	105	104833
2010	5	Never-married	80-84 years	Women	Ill-defined causes	27	104833
2010	5	Never-married	85 or older years	Men	All causes	170	9983
2010	5	Never-married	85 or older years	Men	Malignant neoplasms	26	9983
2010	5	Never-married	85 or older years	Men	Cardiovascular diseases	48	9983
2010	5	Never-married	85 or older years	Men	Respiratory diseases	51	9983
2010	5	Never-married	85 or older years	Men	Ill-defined causes	13	9983
2010	5	Never-married	85 or older years	Women	All causes	985	76671
2010	5	Never-married	85 or older years	Women	Malignant neoplasms	143	76671
2010	5	Never-married	85 or older years	Women	Cardiovascular diseases	339	76671
2010	5	Never-married	85 or older years	Women	Respiratory diseases	225	76671
2010	5	Never-married	85 or older years	Women	Ill-defined causes	117	76671
2010	5	Widowed	15-49 years	Men	All causes	14	38395
2010	5	Widowed	15-49 years	Men	Malignant neoplasms	1	38395
2010	5	Widowed	15-49 years	Men	Cardiovascular diseases	1	38395
2010	5	Widowed	15-49 years	Men	Respiratory diseases	0	38395
2010	5	Widowed	15-49 years	Men	Ill-defined causes	3	38395
2010	5	Widowed	15-49 years	Women	All causes	16	126526
2010	5	Widowed	15-49 years	Women	Malignant neoplasms	6	126526
2010	5	Widowed	15-49 years	Women	Cardiovascular diseases	2	126526
2010	5	Widowed	15-49 years	Women	Respiratory diseases	1	126526
2010	5	Widowed	15-49 years	Women	Ill-defined causes	1	126526
2010	5	Widowed	50-54 years	Men	All causes	27	32723
2010	5	Widowed	50-54 years	Men	Malignant neoplasms	5	32723
2010	5	Widowed	50-54 years	Men	Cardiovascular diseases	3	32723
2010	5	Widowed	50-54 years	Men	Respiratory diseases	1	32723
2010	5	Widowed	50-54 years	Men	Ill-defined causes	1	32723
2010	5	Widowed	50-54 years	Women	All causes	22	117368
2010	5	Widowed	50-54 years	Women	Malignant neoplasms	9	117368
2010	5	Widowed	50-54 years	Women	Cardiovascular diseases	5	117368
2010	5	Widowed	50-54 years	Women	Respiratory diseases	0	117368
2010	5	Widowed	50-54 years	Women	Ill-defined causes	1	117368
2010	5	Widowed	55-59 years	Men	All causes	57	69975
2010	5	Widowed	55-59 years	Men	Malignant neoplasms	21	69975
2010	5	Widowed	55-59 years	Men	Cardiovascular diseases	13	69975
2010	5	Widowed	55-59 years	Men	Respiratory diseases	5	69975
2010	5	Widowed	55-59 years	Men	Ill-defined causes	1	69975
2010	5	Widowed	55-59 years	Women	All causes	71	242217
2010	5	Widowed	55-59 years	Women	Malignant neoplasms	32	242217
2010	5	Widowed	55-59 years	Women	Cardiovascular diseases	12	242217
2010	5	Widowed	55-59 years	Women	Respiratory diseases	1	242217
2010	5	Widowed	55-59 years	Women	Ill-defined causes	4	242217
2010	5	Widowed	60-64 years	Men	All causes	133	135940
2010	5	Widowed	60-64 years	Men	Malignant neoplasms	56	135940
2010	5	Widowed	60-64 years	Men	Cardiovascular diseases	42	135940
2010	5	Widowed	60-64 years	Men	Respiratory diseases	5	135940
2010	5	Widowed	60-64 years	Men	Ill-defined causes	1	135940
2010	5	Widowed	60-64 years	Women	All causes	187	483457
2010	5	Widowed	60-64 years	Women	Malignant neoplasms	79	483457
2010	5	Widowed	60-64 years	Women	Cardiovascular diseases	43	483457
2010	5	Widowed	60-64 years	Women	Respiratory diseases	12	483457
2010	5	Widowed	60-64 years	Women	Ill-defined causes	1	483457
2010	5	Widowed	65-69 years	Men	All causes	260	180384
2010	5	Widowed	65-69 years	Men	Malignant neoplasms	94	180384
2010	5	Widowed	65-69 years	Men	Cardiovascular diseases	73	180384
2010	5	Widowed	65-69 years	Men	Respiratory diseases	21	180384
2010	5	Widowed	65-69 years	Men	Ill-defined causes	5	180384
2010	5	Widowed	65-69 years	Women	All causes	447	716673
2010	5	Widowed	65-69 years	Women	Malignant neoplasms	223	716673
2010	5	Widowed	65-69 years	Women	Cardiovascular diseases	104	716673
2010	5	Widowed	65-69 years	Women	Respiratory diseases	22	716673
2010	5	Widowed	65-69 years	Women	Ill-defined causes	2	716673
2010	5	Widowed	70-74 years	Men	All causes	562	229984
2010	5	Widowed	70-74 years	Men	Malignant neoplasms	227	229984
2010	5	Widowed	70-74 years	Men	Cardiovascular diseases	147	229984
2010	5	Widowed	70-74 years	Men	Respiratory diseases	72	229984
2010	5	Widowed	70-74 years	Men	Ill-defined causes	14	229984
2010	5	Widowed	70-74 years	Women	All causes	930	1025903
2010	5	Widowed	70-74 years	Women	Malignant neoplasms	388	1025903
2010	5	Widowed	70-74 years	Women	Cardiovascular diseases	234	1025903
2010	5	Widowed	70-74 years	Women	Respiratory diseases	91	1025903
2010	5	Widowed	70-74 years	Women	Ill-defined causes	13	1025903
2010	5	Widowed	75-79 years	Men	All causes	1147	286851
2010	5	Widowed	75-79 years	Men	Malignant neoplasms	404	286851
2010	5	Widowed	75-79 years	Men	Cardiovascular diseases	317	286851
2010	5	Widowed	75-79 years	Men	Respiratory diseases	204	286851
2010	5	Widowed	75-79 years	Men	Ill-defined causes	15	286851
2010	5	Widowed	75-79 years	Women	All causes	2188	1396994
2010	5	Widowed	75-79 years	Women	Malignant neoplasms	752	1396994
2010	5	Widowed	75-79 years	Women	Cardiovascular diseases	641	1396994
2010	5	Widowed	75-79 years	Women	Respiratory diseases	273	1396994
2010	5	Widowed	75-79 years	Women	Ill-defined causes	28	1396994
2010	5	Widowed	80-84 years	Men	All causes	2073	298543
2010	5	Widowed	80-84 years	Men	Malignant neoplasms	585	298543
2010	5	Widowed	80-84 years	Men	Cardiovascular diseases	573	298543
2010	5	Widowed	80-84 years	Men	Respiratory diseases	471	298543
2010	5	Widowed	80-84 years	Men	Ill-defined causes	50	298543
2010	5	Widowed	80-84 years	Women	All causes	4514	1532194
2010	5	Widowed	80-84 years	Women	Malignant neoplasms	1206	1532194
2010	5	Widowed	80-84 years	Women	Cardiovascular diseases	1540	1532194
2010	5	Widowed	80-84 years	Women	Respiratory diseases	641	1532194
2010	5	Widowed	80-84 years	Women	Ill-defined causes	154	1532194
2010	5	Widowed	85 or older years	Men	All causes	4893	335036
2010	5	Widowed	85 or older years	Men	Malignant neoplasms	927	335036
2010	5	Widowed	85 or older years	Men	Cardiovascular diseases	1431	335036
2010	5	Widowed	85 or older years	Men	Respiratory diseases	1391	335036
2010	5	Widowed	85 or older years	Men	Ill-defined causes	335	335036
2010	5	Widowed	85 or older years	Women	All causes	20130	2159369
2010	5	Widowed	85 or older years	Women	Malignant neoplasms	2694	2159369
2010	5	Widowed	85 or older years	Women	Cardiovascular diseases	7314	2159369
2010	5	Widowed	85 or older years	Women	Respiratory diseases	4158	2159369
2010	5	Widowed	85 or older years	Women	Ill-defined causes	2283	2159369
2010	5	Divorced	15-49 years	Men	All causes	380	737535
2010	5	Divorced	15-49 years	Men	Malignant neoplasms	52	737535
2010	5	Divorced	15-49 years	Men	Cardiovascular diseases	66	737535
2010	5	Divorced	15-49 years	Men	Respiratory diseases	4	737535
2010	5	Divorced	15-49 years	Men	Ill-defined causes	18	737535
2010	5	Divorced	15-49 years	Women	All causes	188	1360533
2010	5	Divorced	15-49 years	Women	Malignant neoplasms	58	1360533
2010	5	Divorced	15-49 years	Women	Cardiovascular diseases	36	1360533
2010	5	Divorced	15-49 years	Women	Respiratory diseases	5	1360533
2010	5	Divorced	15-49 years	Women	Ill-defined causes	5	1360533
2010	5	Divorced	50-54 years	Men	All causes	250	234749
2010	5	Divorced	50-54 years	Men	Malignant neoplasms	67	234749
2010	5	Divorced	50-54 years	Men	Cardiovascular diseases	62	234749
2010	5	Divorced	50-54 years	Men	Respiratory diseases	6	234749
2010	5	Divorced	50-54 years	Men	Ill-defined causes	20	234749
2010	5	Divorced	50-54 years	Women	All causes	99	348024
2010	5	Divorced	50-54 years	Women	Malignant neoplasms	36	348024
2010	5	Divorced	50-54 years	Women	Cardiovascular diseases	30	348024
2010	5	Divorced	50-54 years	Women	Respiratory diseases	6	348024
2010	5	Divorced	50-54 years	Women	Ill-defined causes	2	348024
2010	5	Divorced	55-59 years	Men	All causes	385	269163
2010	5	Divorced	55-59 years	Men	Malignant neoplasms	126	269163
2010	5	Divorced	55-59 years	Men	Cardiovascular diseases	91	269163
2010	5	Divorced	55-59 years	Men	Respiratory diseases	21	269163
2010	5	Divorced	55-59 years	Men	Ill-defined causes	21	269163
2010	5	Divorced	55-59 years	Women	All causes	151	381432
2010	5	Divorced	55-59 years	Women	Malignant neoplasms	77	381432
2010	5	Divorced	55-59 years	Women	Cardiovascular diseases	28	381432
2010	5	Divorced	55-59 years	Women	Respiratory diseases	5	381432
2010	5	Divorced	55-59 years	Women	Ill-defined causes	5	381432
2010	5	Divorced	60-64 years	Men	All causes	648	306732
2010	5	Divorced	60-64 years	Men	Malignant neoplasms	231	306732
2010	5	Divorced	60-64 years	Men	Cardiovascular diseases	173	306732
2010	5	Divorced	60-64 years	Men	Respiratory diseases	39	306732
2010	5	Divorced	60-64 years	Men	Ill-defined causes	25	306732
2010	5	Divorced	60-64 years	Women	All causes	230	422608
2010	5	Divorced	60-64 years	Women	Malignant neoplasms	106	422608
2010	5	Divorced	60-64 years	Women	Cardiovascular diseases	58	422608
2010	5	Divorced	60-64 years	Women	Respiratory diseases	8	422608
2010	5	Divorced	60-64 years	Women	Ill-defined causes	3	422608
2010	5	Divorced	65-69 years	Men	All causes	574	207284
2010	5	Divorced	65-69 years	Men	Malignant neoplasms	211	207284
2010	5	Divorced	65-69 years	Men	Cardiovascular diseases	147	207284
2010	5	Divorced	65-69 years	Men	Respiratory diseases	60	207284
2010	5	Divorced	65-69 years	Men	Ill-defined causes	23	207284
2010	5	Divorced	65-69 years	Women	All causes	213	286393
2010	5	Divorced	65-69 years	Women	Malignant neoplasms	90	286393
2010	5	Divorced	65-69 years	Women	Cardiovascular diseases	49	286393
2010	5	Divorced	65-69 years	Women	Respiratory diseases	20	286393
2010	5	Divorced	65-69 years	Women	Ill-defined causes	4	286393
2010	5	Divorced	70-74 years	Men	All causes	541	132496
2010	5	Divorced	70-74 years	Men	Malignant neoplasms	182	132496
2010	5	Divorced	70-74 years	Men	Cardiovascular diseases	142	132496
2010	5	Divorced	70-74 years	Men	Respiratory diseases	73	132496
2010	5	Divorced	70-74 years	Men	Ill-defined causes	27	132496
2010	5	Divorced	70-74 years	Women	All causes	258	191394
2010	5	Divorced	70-74 years	Women	Malignant neoplasms	107	191394
2010	5	Divorced	70-74 years	Women	Cardiovascular diseases	61	191394
2010	5	Divorced	70-74 years	Women	Respiratory diseases	20	191394
2010	5	Divorced	70-74 years	Women	Ill-defined causes	3	191394
2010	5	Divorced	75-79 years	Men	All causes	460	71521
2010	5	Divorced	75-79 years	Men	Malignant neoplasms	156	71521
2010	5	Divorced	75-79 years	Men	Cardiovascular diseases	147	71521
2010	5	Divorced	75-79 years	Men	Respiratory diseases	63	71521
2010	5	Divorced	75-79 years	Men	Ill-defined causes	9	71521
2010	5	Divorced	75-79 years	Women	All causes	351	131938
2010	5	Divorced	75-79 years	Women	Malignant neoplasms	124	131938
2010	5	Divorced	75-79 years	Women	Cardiovascular diseases	107	131938
2010	5	Divorced	75-79 years	Women	Respiratory diseases	41	131938
2010	5	Divorced	75-79 years	Women	Ill-defined causes	9	131938
2010	5	Divorced	80-84 years	Men	All causes	297	28643
2010	5	Divorced	80-84 years	Men	Malignant neoplasms	89	28643
2010	5	Divorced	80-84 years	Men	Cardiovascular diseases	84	28643
2010	5	Divorced	80-84 years	Men	Respiratory diseases	73	28643
2010	5	Divorced	80-84 years	Men	Ill-defined causes	10	28643
2010	5	Divorced	80-84 years	Women	All causes	403	90169
2010	5	Divorced	80-84 years	Women	Malignant neoplasms	104	90169
2010	5	Divorced	80-84 years	Women	Cardiovascular diseases	140	90169
2010	5	Divorced	80-84 years	Women	Respiratory diseases	68	90169
2010	5	Divorced	80-84 years	Women	Ill-defined causes	19	90169
2010	5	Divorced	85 or older years	Men	All causes	209	11251
2010	5	Divorced	85 or older years	Men	Malignant neoplasms	40	11251
2010	5	Divorced	85 or older years	Men	Cardiovascular diseases	66	11251
2010	5	Divorced	85 or older years	Men	Respiratory diseases	53	11251
2010	5	Divorced	85 or older years	Men	Ill-defined causes	14	11251
2010	5	Divorced	85 or older years	Women	All causes	823	70718
2010	5	Divorced	85 or older years	Women	Malignant neoplasms	131	70718
2010	5	Divorced	85 or older years	Women	Cardiovascular diseases	300	70718
2010	5	Divorced	85 or older years	Women	Respiratory diseases	161	70718
2010	5	Divorced	85 or older years	Women	Ill-defined causes	79	70718
2010	6	Married	15-49 years	Men	All causes	683	11837290
2010	6	Married	15-49 years	Men	Malignant neoplasms	198	11837290
2010	6	Married	15-49 years	Men	Cardiovascular diseases	148	11837290
2010	6	Married	15-49 years	Men	Respiratory diseases	10	11837290
2010	6	Married	15-49 years	Men	Ill-defined causes	13	11837290
2010	6	Married	15-49 years	Women	All causes	537	13528786
2010	6	Married	15-49 years	Women	Malignant neoplasms	288	13528786
2010	6	Married	15-49 years	Women	Cardiovascular diseases	77	13528786
2010	6	Married	15-49 years	Women	Respiratory diseases	8	13528786
2010	6	Married	15-49 years	Women	Ill-defined causes	6	13528786
2010	6	Married	50-54 years	Men	All causes	588	2811756
2010	6	Married	50-54 years	Men	Malignant neoplasms	242	2811756
2010	6	Married	50-54 years	Men	Cardiovascular diseases	136	2811756
2010	6	Married	50-54 years	Men	Respiratory diseases	15	2811756
2010	6	Married	50-54 years	Men	Ill-defined causes	6	2811756
2010	6	Married	50-54 years	Women	All causes	383	2993131
2010	6	Married	50-54 years	Women	Malignant neoplasms	212	2993131
2010	6	Married	50-54 years	Women	Cardiovascular diseases	69	2993131
2010	6	Married	50-54 years	Women	Respiratory diseases	11	2993131
2010	6	Married	50-54 years	Women	Ill-defined causes	4	2993131
2010	6	Married	55-59 years	Men	All causes	1112	3258897
2010	6	Married	55-59 years	Men	Malignant neoplasms	566	3258897
2010	6	Married	55-59 years	Men	Cardiovascular diseases	233	3258897
2010	6	Married	55-59 years	Men	Respiratory diseases	41	3258897
2010	6	Married	55-59 years	Men	Ill-defined causes	10	3258897
2010	6	Married	55-59 years	Women	All causes	630	3419369
2010	6	Married	55-59 years	Women	Malignant neoplasms	405	3419369
2010	6	Married	55-59 years	Women	Cardiovascular diseases	92	3419369
2010	6	Married	55-59 years	Women	Respiratory diseases	18	3419369
2010	6	Married	55-59 years	Women	Ill-defined causes	1	3419369
2010	6	Married	60-64 years	Men	All causes	2139	3902181
2010	6	Married	60-64 years	Men	Malignant neoplasms	1198	3902181
2010	6	Married	60-64 years	Men	Cardiovascular diseases	394	3902181
2010	6	Married	60-64 years	Men	Respiratory diseases	95	3902181
2010	6	Married	60-64 years	Men	Ill-defined causes	24	3902181
2010	6	Married	60-64 years	Women	All causes	1001	3868281
2010	6	Married	60-64 years	Women	Malignant neoplasms	634	3868281
2010	6	Married	60-64 years	Women	Cardiovascular diseases	142	3868281
2010	6	Married	60-64 years	Women	Respiratory diseases	37	3868281
2010	6	Married	60-64 years	Women	Ill-defined causes	5	3868281
2010	6	Married	65-69 years	Men	All causes	2860	3240554
2010	6	Married	65-69 years	Men	Malignant neoplasms	1594	3240554
2010	6	Married	65-69 years	Men	Cardiovascular diseases	533	3240554
2010	6	Married	65-69 years	Men	Respiratory diseases	194	3240554
2010	6	Married	65-69 years	Men	Ill-defined causes	17	3240554
2010	6	Married	65-69 years	Women	All causes	1184	3031887
2010	6	Married	65-69 years	Women	Malignant neoplasms	644	3031887
2010	6	Married	65-69 years	Women	Cardiovascular diseases	219	3031887
2010	6	Married	65-69 years	Women	Respiratory diseases	63	3031887
2010	6	Married	65-69 years	Women	Ill-defined causes	7	3031887
2010	6	Married	70-74 years	Men	All causes	4242	2697240
2010	6	Married	70-74 years	Men	Malignant neoplasms	2175	2697240
2010	6	Married	70-74 years	Men	Cardiovascular diseases	837	2697240
2010	6	Married	70-74 years	Men	Respiratory diseases	461	2697240
2010	6	Married	70-74 years	Men	Ill-defined causes	36	2697240
2010	6	Married	70-74 years	Women	All causes	1496	2307623
2010	6	Married	70-74 years	Women	Malignant neoplasms	727	2307623
2010	6	Married	70-74 years	Women	Cardiovascular diseases	304	2307623
2010	6	Married	70-74 years	Women	Respiratory diseases	139	2307623
2010	6	Married	70-74 years	Women	Ill-defined causes	16	2307623
2010	6	Married	75-79 years	Men	All causes	5937	2127983
2010	6	Married	75-79 years	Men	Malignant neoplasms	2532	2127983
2010	6	Married	75-79 years	Men	Cardiovascular diseases	1372	2127983
2010	6	Married	75-79 years	Men	Respiratory diseases	977	2127983
2010	6	Married	75-79 years	Men	Ill-defined causes	60	2127983
2010	6	Married	75-79 years	Women	All causes	1934	1624296
2010	6	Married	75-79 years	Women	Malignant neoplasms	766	1624296
2010	6	Married	75-79 years	Women	Cardiovascular diseases	529	1624296
2010	6	Married	75-79 years	Women	Respiratory diseases	199	1624296
2010	6	Married	75-79 years	Women	Ill-defined causes	25	1624296
2010	6	Married	80-84 years	Men	All causes	6620	1314262
2010	6	Married	80-84 years	Men	Malignant neoplasms	2246	1314262
2010	6	Married	80-84 years	Men	Cardiovascular diseases	1677	1314262
2010	6	Married	80-84 years	Men	Respiratory diseases	1485	1314262
2010	6	Married	80-84 years	Men	Ill-defined causes	117	1314262
2010	6	Married	80-84 years	Women	All causes	1885	842483
2010	6	Married	80-84 years	Women	Malignant neoplasms	554	842483
2010	6	Married	80-84 years	Women	Cardiovascular diseases	598	842483
2010	6	Married	80-84 years	Women	Respiratory diseases	262	842483
2010	6	Married	80-84 years	Women	Ill-defined causes	62	842483
2010	6	Married	85 or older years	Men	All causes	6726	668923
2010	6	Married	85 or older years	Men	Malignant neoplasms	1590	668923
2010	6	Married	85 or older years	Men	Cardiovascular diseases	1857	668923
2010	6	Married	85 or older years	Men	Respiratory diseases	1832	668923
2010	6	Married	85 or older years	Men	Ill-defined causes	316	668923
2010	6	Married	85 or older years	Women	All causes	1503	310820
2010	6	Married	85 or older years	Women	Malignant neoplasms	318	310820
2010	6	Married	85 or older years	Women	Cardiovascular diseases	529	310820
2010	6	Married	85 or older years	Women	Respiratory diseases	271	310820
2010	6	Married	85 or older years	Women	Ill-defined causes	97	310820
2010	6	Never-married	15-49 years	Men	All causes	1231	14400005
2010	6	Never-married	15-49 years	Men	Malignant neoplasms	133	14400005
2010	6	Never-married	15-49 years	Men	Cardiovascular diseases	219	14400005
2010	6	Never-married	15-49 years	Men	Respiratory diseases	36	14400005
2010	6	Never-married	15-49 years	Men	Ill-defined causes	55	14400005
2010	6	Never-married	15-49 years	Women	All causes	465	11549222
2010	6	Never-married	15-49 years	Women	Malignant neoplasms	139	11549222
2010	6	Never-married	15-49 years	Women	Cardiovascular diseases	42	11549222
2010	6	Never-married	15-49 years	Women	Respiratory diseases	12	11549222
2010	6	Never-married	15-49 years	Women	Ill-defined causes	14	11549222
2010	6	Never-married	50-54 years	Men	All causes	332	667268
2010	6	Never-married	50-54 years	Men	Malignant neoplasms	79	667268
2010	6	Never-married	50-54 years	Men	Cardiovascular diseases	88	667268
2010	6	Never-married	50-54 years	Men	Respiratory diseases	16	667268
2010	6	Never-married	50-54 years	Men	Ill-defined causes	24	667268
2010	6	Never-married	50-54 years	Women	All causes	89	328540
2010	6	Never-married	50-54 years	Women	Malignant neoplasms	36	328540
2010	6	Never-married	50-54 years	Women	Cardiovascular diseases	14	328540
2010	6	Never-married	50-54 years	Women	Respiratory diseases	6	328540
2010	6	Never-married	50-54 years	Women	Ill-defined causes	4	328540
2010	6	Never-married	55-59 years	Men	All causes	537	619273
2010	6	Never-married	55-59 years	Men	Malignant neoplasms	146	619273
2010	6	Never-married	55-59 years	Men	Cardiovascular diseases	146	619273
2010	6	Never-married	55-59 years	Men	Respiratory diseases	36	619273
2010	6	Never-married	55-59 years	Men	Ill-defined causes	37	619273
2010	6	Never-married	55-59 years	Women	All causes	111	281533
2010	6	Never-married	55-59 years	Women	Malignant neoplasms	50	281533
2010	6	Never-married	55-59 years	Women	Cardiovascular diseases	15	281533
2010	6	Never-married	55-59 years	Women	Respiratory diseases	12	281533
2010	6	Never-married	55-59 years	Women	Ill-defined causes	3	281533
2010	6	Never-married	60-64 years	Men	All causes	672	500374
2010	6	Never-married	60-64 years	Men	Malignant neoplasms	211	500374
2010	6	Never-married	60-64 years	Men	Cardiovascular diseases	184	500374
2010	6	Never-married	60-64 years	Men	Respiratory diseases	67	500374
2010	6	Never-married	60-64 years	Men	Ill-defined causes	39	500374
2010	6	Never-married	60-64 years	Women	All causes	154	278741
2010	6	Never-married	60-64 years	Women	Malignant neoplasms	70	278741
2010	6	Never-married	60-64 years	Women	Cardiovascular diseases	27	278741
2010	6	Never-married	60-64 years	Women	Respiratory diseases	14	278741
2010	6	Never-married	60-64 years	Women	Ill-defined causes	3	278741
2010	6	Never-married	65-69 years	Men	All causes	507	235184
2010	6	Never-married	65-69 years	Men	Malignant neoplasms	155	235184
2010	6	Never-married	65-69 years	Men	Cardiovascular diseases	123	235184
2010	6	Never-married	65-69 years	Men	Respiratory diseases	72	235184
2010	6	Never-married	65-69 years	Men	Ill-defined causes	29	235184
2010	6	Never-married	65-69 years	Women	All causes	154	190385
2010	6	Never-married	65-69 years	Women	Malignant neoplasms	66	190385
2010	6	Never-married	65-69 years	Women	Cardiovascular diseases	34	190385
2010	6	Never-married	65-69 years	Women	Respiratory diseases	11	190385
2010	6	Never-married	65-69 years	Women	Ill-defined causes	6	190385
2010	6	Never-married	70-74 years	Men	All causes	377	120087
2010	6	Never-married	70-74 years	Men	Malignant neoplasms	109	120087
2010	6	Never-married	70-74 years	Men	Cardiovascular diseases	109	120087
2010	6	Never-married	70-74 years	Men	Respiratory diseases	71	120087
2010	6	Never-married	70-74 years	Men	Ill-defined causes	21	120087
2010	6	Never-married	70-74 years	Women	All causes	196	147580
2010	6	Never-married	70-74 years	Women	Malignant neoplasms	78	147580
2010	6	Never-married	70-74 years	Women	Cardiovascular diseases	51	147580
2010	6	Never-married	70-74 years	Women	Respiratory diseases	10	147580
2010	6	Never-married	70-74 years	Women	Ill-defined causes	6	147580
2010	6	Never-married	75-79 years	Men	All causes	300	60841
2010	6	Never-married	75-79 years	Men	Malignant neoplasms	78	60841
2010	6	Never-married	75-79 years	Men	Cardiovascular diseases	81	60841
2010	6	Never-married	75-79 years	Men	Respiratory diseases	65	60841
2010	6	Never-married	75-79 years	Men	Ill-defined causes	10	60841
2010	6	Never-married	75-79 years	Women	All causes	305	132950
2010	6	Never-married	75-79 years	Women	Malignant neoplasms	113	132950
2010	6	Never-married	75-79 years	Women	Cardiovascular diseases	85	132950
2010	6	Never-married	75-79 years	Women	Respiratory diseases	40	132950
2010	6	Never-married	75-79 years	Women	Ill-defined causes	11	132950
2010	6	Never-married	80-84 years	Men	All causes	200	26462
2010	6	Never-married	80-84 years	Men	Malignant neoplasms	37	26462
2010	6	Never-married	80-84 years	Men	Cardiovascular diseases	73	26462
2010	6	Never-married	80-84 years	Men	Respiratory diseases	43	26462
2010	6	Never-married	80-84 years	Men	Ill-defined causes	10	26462
2010	6	Never-married	80-84 years	Women	All causes	443	104833
2010	6	Never-married	80-84 years	Women	Malignant neoplasms	116	104833
2010	6	Never-married	80-84 years	Women	Cardiovascular diseases	123	104833
2010	6	Never-married	80-84 years	Women	Respiratory diseases	87	104833
2010	6	Never-married	80-84 years	Women	Ill-defined causes	21	104833
2010	6	Never-married	85 or older years	Men	All causes	140	9983
2010	6	Never-married	85 or older years	Men	Malignant neoplasms	28	9983
2010	6	Never-married	85 or older years	Men	Cardiovascular diseases	35	9983
2010	6	Never-married	85 or older years	Men	Respiratory diseases	43	9983
2010	6	Never-married	85 or older years	Men	Ill-defined causes	11	9983
2010	6	Never-married	85 or older years	Women	All causes	917	76671
2010	6	Never-married	85 or older years	Women	Malignant neoplasms	155	76671
2010	6	Never-married	85 or older years	Women	Cardiovascular diseases	294	76671
2010	6	Never-married	85 or older years	Women	Respiratory diseases	200	76671
2010	6	Never-married	85 or older years	Women	Ill-defined causes	98	76671
2010	6	Widowed	15-49 years	Men	All causes	10	38395
2010	6	Widowed	15-49 years	Men	Malignant neoplasms	1	38395
2010	6	Widowed	15-49 years	Men	Cardiovascular diseases	0	38395
2010	6	Widowed	15-49 years	Men	Respiratory diseases	0	38395
2010	6	Widowed	15-49 years	Men	Ill-defined causes	0	38395
2010	6	Widowed	15-49 years	Women	All causes	19	126526
2010	6	Widowed	15-49 years	Women	Malignant neoplasms	6	126526
2010	6	Widowed	15-49 years	Women	Cardiovascular diseases	2	126526
2010	6	Widowed	15-49 years	Women	Respiratory diseases	0	126526
2010	6	Widowed	15-49 years	Women	Ill-defined causes	1	126526
2010	6	Widowed	50-54 years	Men	All causes	16	32723
2010	6	Widowed	50-54 years	Men	Malignant neoplasms	3	32723
2010	6	Widowed	50-54 years	Men	Cardiovascular diseases	7	32723
2010	6	Widowed	50-54 years	Men	Respiratory diseases	2	32723
2010	6	Widowed	50-54 years	Men	Ill-defined causes	0	32723
2010	6	Widowed	50-54 years	Women	All causes	26	117368
2010	6	Widowed	50-54 years	Women	Malignant neoplasms	13	117368
2010	6	Widowed	50-54 years	Women	Cardiovascular diseases	6	117368
2010	6	Widowed	50-54 years	Women	Respiratory diseases	0	117368
[truncated: 58,481 more rows]
